# Supplementary material for: Genes associated with fitness and disease severity in the pan-genome of mastitis-associated Escherichia coli
Source: Front Microbiol. 2024 Aug 29;15:1452007. doi: 10.3389/fmicb.2024.1452007 (PMC11390585; doi:10.3389/fmicb.2024.1452007)
Supplement: Supplementary file 1 [file Data_Sheet_1.XLSX]

## Sheet: Strains sequenced in this study
Strain number	accession	Calgary ID	Region isolated	Mastitis Score	ST (Achtman)	ST complex	Phylogroup	Included in severity analysis	Included in Fitness analysis	Inc Types
M22	ESC_MA5362AA	22406187	Ontario	3	9315	ST165 Cplx	A	y	y	na
M23	ESC_MA5592AA	41606254	Atlantic	1	10	ST10 Cplx	A	y	y	Col440II	IncFIA	IncFIB(pB171)
M24	ESC_MA5674AA	21202124	Ontario	3	10	ST10 Cplx	A	y	y	IncFIA	IncFIB(AP001918)	IncFII(29)	IncY
M25	ESC_MA5927AA	31709637	Quebec	3	448	ST448 Cplx	B1	y	y	IncFIB(AP001918)	IncFII
M26	ESC_MA6021AA	31807838	Quebec	1	56	ST155 Cplx	B1	y	y	IncFIA	IncFIB(AP001918)	IncFII(29)
M28	ESC_MA6035AA	21308949	Ontario	1	58	ST155 Cplx	B1	y	y	IncFIA(HI1)	IncFIB(K)
M29	ESC_XA1321AA	41607152	Atlantic	1	10	ST10 Cplx	A		y	na
M30	ESC_QA7360AA	22306838	Ontario	3	2325	ST467 Cplx	A	y		na
M31	ESC_QA7361AA	21105562	Ontario	3	69	ST69 Cplx	D	y		na
M32	ESC_YA0076AA	21309335	Ontario	3	1123	ST469 Cplx	B1		y	IncI2(Delta)
M33	ESC_QA7362AA	31209625	Quebec	1	1307		B1	y	y	IncFIA	IncFIB(AP001918)	IncFIC(FII)
M34	ESC_MA5585AA	20109400	Ontario	1	10	ST10 Cplx	A	y	y	IncFIB(pB171)	IncFII
M35	ESC_MA5667AA	10710401	Alberta	1	2598		B1	y	y	IncFIA	IncFIB(AP001918)	IncFIC(FII)
M36	ESC_MA5675AA	20309619	Ontario	3	1408		A	y	y	IncFIA	IncFIB(AP001918)	IncFII(29)
M37	ESC_MA5928AA	40407883	Atlantic	1	58	ST155 Cplx	B1	y	y	IncX1	IncFIA	IncFIB(AP001918)	IncFIC(FII)
M38	ESC_MA6022AA	40611716	Atlantic	3	1495	ST10 Cplx	A	y	y	IncFIA(HI1)	IncFIB(K)
M39	ESC_MA6029AA	11308300	Alberta	1	101	ST101 Cplx	B1	y	y	IncFIB(pB171)	IncFII(pCoo)
M40	ESC_MA6036AA	21914256	Ontario	3	12	ST12 Cplx	B2	y	y	na
M41	ESC_YA0077AA	21914232	Ontario	3	10	ST10 Cplx	A		y	IncFIA	IncFIB(pB171)	IncFII
M42	ESC_QA7363AA	20207786	Ontario	3	1091	ST10 Cplx	A	y		IncFIA
M43	ESC_QA7364AA	32309478	Quebec	3	295	ST23 Cplx	B1	y	y	IncY	IncFIB(AP001918)	IncFII
M44	ESC_QA7365AA	11307389	Alberta	1	10	ST10 Cplx	A	y	y	ColpVC	IncFIB(AP001918)	IncFIC(FII)	IncX1
M45	ESC_QA7366AA	21308079	Ontario	1	88	ST23 Cplx	C	y	y	Col(MG828)	IncFIB(AP001918)	IncFII
M46	ESC_MA5586AA	20218690	Ontario	1	1121		A	y		IncFIA	IncFIB(AP001918)
M47	ESC_MA5668AA	21202100	Ontario	3	1121		A	y	y	IncFIA	IncFIB(AP001918)	IncFII(29)
M48	ESC_MA5676AA	41611111	Atlantic	1	58	ST155 Cplx	B1	y	y	IncFIB(AP001918)	IncFIC(FII)
M49	ESC_MA5929AA	10209356	Alberta	3	162	ST469 Cplx	B1	y	y	IncFIB(pB171)	IncFII(pCoo)
M50	ESC_MA6023AA	30810358	Quebec	3	12	ST12 Cplx	B2	y	y	na
M51	ESC_MA6030AA	31909693	Quebec	1	23	ST23 Cplx	C	y	y	Col156	IncFIB(AP001918)	IncFII(pCoo)	p0111
M52	ESC_MA6037AA	10501610	Alberta	1	10	ST10 Cplx	A	y		IncFIA	IncFIB(AP001918)	IncFIC(FII)
M54	ESC_QA7367AA	22406217	Ontario	3	548	ST10 Cplx	A	y	y	IncFIA	IncFIB(AP001918)	IncFII(29)
M55	ESC_QA7368AA	20309640	Ontario	3	1121		A	y	y	IncFIA	IncFIB(AP001918)	IncFII(29)
M56	ESC_QA7369AA	32109092	Quebec	3	1121		A	y		IncFIA	IncFIB(AP001918)	IncFII(29)
M57	ESC_QA7370AA	31709910	Quebec	1	10	ST10 Cplx	A	y	y	IncFIB(pNDM-Mar)
M58	ESC_MA5587AA	40714615	Atlantic	1	1125		B1	y		IncFIB(AP001918)	IncFII
M59	ESC_MA5669AA	10711378	Alberta	1	10	ST10 Cplx	A	y	y	IncFIA	IncFIB(AP001918)	IncFII(pCoo)	IncY
M60	ESC_MA5677AA	41809617	Atlantic	3	1125		B1	y	y	IncFIB(AP001918)	IncFII
M61	ESC_MA5964AA	21012914	Ontario	3	1049	ST155 Cplx	B1	y		IncFIB(AP001918)
M64	ESC_MA6038AA	30215009	Quebec	3	10	ST10 Cplx	A	y	y	ColpVC	IncY
M65	ESC_YA0080AA	22710987	Ontario	3	4260		B2		y	Col156	IncFIB(AP001918)	IncFII	IncY
M66	ESC_XA1322AA	20313234	Ontario	3	1125		B1		y	IncFIB(AP001918)	IncFII
M67	ESC_QA7371AA	22114969	Ontario	3	1611		B1	y	y	IncFIA	IncFIB(AP001918)		IncFII(29)
M68	ESC_QA7372AA	22113122	Ontario	1	10	ST10 Cplx	A	y	y	ColpVC	IncFIA	IncFIB(pB171)	IncFII	IncX1
M69	ESC_QA7373AA	32608632	Quebec	3	8076	ST10 Cplx	A	y	y	Col(MG828)	ColpVC	IncFIA(HI1)	IncFIB(K)
M70	ESC_MA5588AA	10710470	Alberta	1	10	ST10 Cplx	A	y	y	IncB/O/K/Z	IncFIB(AP001918)	Incl1-1(Alpha)
M71	ESC_MA5670AA	31716895	Quebec	3	1123	ST469 Cplx	B1	y		IncFIA(HI1)	IncY
M72	ESC_MA5909AA	40810751	Atlantic	3	731		A	y	y	IncFIB(AP001918)	IncFII	IncX1
M73	ESC_MA5965AA	30812765	Quebec	3	5901		B1	y	y	IncFIA(HI1)	IncFIB(AP001918)
M74	ESC_MA6025AA	40717203	Atlantic	3	1125		B1	y	y	IncFIB(AP001918)	IncFII
M75	ESC_MA6031AA	20508456	Ontario	3	9355	ST155 Cplx	B1	y	y	Col(IRGK)	IncFIB(AP001918)	IncFII	IncQ1
M76	ESC_QA7374AA	21002809	Ontario	3	58	ST155 Cplx	B1	y	y	ColpVC	Incl1-I(Alpha)
M78	ESC_QA7375AA	20202903	Ontario	1	10	ST10 Cplx	A	y	y	IncFIA	IncFIB(pB171)	IncFII	IncFII(29)
M79	ESC_QA7376AA	32400021	Quebec	3	10	ST10 Cplx	A	y		IncFIB(AP001918)	IncFIC(FII)	Incl1-1(Alpha)
M80	ESC_QA7395AA	20715212	Ontario	1	1091	ST10 Cplx	A	y	y	IncFIA	IncFIB(AP001918)	IncFII
M81	ESC_QA7396AA	41302637	Atlantic	1	10	ST10 Cplx	A	y	y	IncFIA	IncFIB(AP001918)	IncFII(29)	p0111
M82	ESC_MA5589AA	21303050	Ontario	1	9334		B1	y		IncFIB(AP001918)	IncFIC(FII)
M83	ESC_MA5671AA	21501982	Ontario	3	1121		A	y		IncFIA	IncFIB(AP001918)	IncFIC(FII)
M84	ESC_MA5910AA	40109619	Atlantic	1	95	ST95 Cplx	B2	y		IncFIB(AP001918)	IncFII(pCoo)	pEC4115
M85	ESC_MA6018AA	11602330	Alberta	1	10	ST10 Cplx	A	y	y	IncFIA	IncFIB(pB171)	IncFII	IncY
M86	ESC_MA6026AA	41602577	Atlantic	3	1125		B1	y	y	IncFIB(AP001918)	IncFII
M87	ESC_MA6032AA	41300398	Atlantic	3	398	ST398 Cplx	A	y		IncFIA	IncFIB(AP001918)	IncFII
M88	ESC_YA0078AA	41602560	Atlantic	1	58	ST155 Cplx	B1		y	IncFIB(AP001918)	IncFII	IncQ1
M89	ESC_YA0082AA	20202040	Ontario	3	1091	ST10 Cplx	A		y	IncFIA	IncFIB(AP001918)	IncFII
M90	ESC_QA7397AA	21304057	Ontario	1	548	ST10 Cplx	A	y	y	IncFIB(AP001918)	IncFII	IncFII(29)
M91	ESC_QA7398AA	31801812	Quebec	3	685	ST10 Cplx	A	y		ColpVC
M92	ESC_QA7399AA	10102725	Alberta	1	10	ST10 Cplx	A	y	y	Col(MG828)	Col440I	ColpVC	IncFIA(HI1)	IncFIB(K)
M93	ESC_QA7400AA	20804886	Ontario	1	135		B2	y		ColpVC	IncFIB(AP001918)	IncFII
M94	ESC_MA5590AA	32009354	Quebec	3	10	ST10 Cplx	A	y	y	IncFIA	IncFIB(AP001918)	IncFII(29)
M95	ESC_MA5672AA	10715598	Alberta	1	88	ST23 Cplx	C	y		IncFIA(HI1)	IncFIB(K)
M96	ESC_MA5911AA	41701140	Atlantic	3	88	ST23 Cplx	C	y	y	IncFII
M97	ESC_MA6019AA	21003141	Ontario	1	1125		B1	y	y	IncFIB(AP001918)	IncFII	IncHI2	IncHI2A
M98	ESC_MA6027AA	10800454	Alberta	1	58	ST155 Cplx	B1	y	y	ColpVC	IncI1-I(Alpha)
M99	ESC_MA6033AA	40611044	Atlantic	3	58	ST155 Cplx	B1	y	y	Col(IRGK)	IncFIB(AP001918)	IncFII	IncQ1
M100	ESC_QA7401AA	40212104	Atlantic	1	327		B1	y	y	IncFIB(AP001918)	IncFIB(H89-PhagePlasmid)	IncFII
M101	ESC_YA0079AA	22503527	Ontario	1	10	ST10 Cplx	A		y	IncFIB(AP001918)	IncFIC(FII)	IncX1
M102	ESC_QA7402AA	41302590	Atlantic	1	58	ST155 Cplx	B1	y	y	IncFIB(AP001918)	IncFII	IncQ1
M103	ESC_QA7403AA	20309398	Ontario	1	10	ST10 Cplx	A	y	y	na
M104	ESC_QA7404AA	40816739	Atlantic	3	540		A	y	y	na
M105	ESC_QA7405AA	10702727	Alberta	3	540		A	y	y	IncFIB(AP001918)	IncFII
M106	ESC_MA5591AA	40713670	Atlantic	1	662		A	y		IncFIB(pB171)	IncFII
M107	ESC_MA5673AA	21211324	Ontario	1	10	ST10 Cplx	A	y	y	IncFIA	IncFIB(pB171)	IncFII
M108	ESC_MA5912AA	30415454	Quebec	3	10	ST10 Cplx	B1	y	y	na
M109	ESC_MA6020AA	11902638	Alberta	3	109		A	y	y	ColpVC	ColpVC
M110	ESC_MA6028AA	20309572	Ontario	1	10	ST10 Cplx	A	y		IncB/O/K/Z	IncFIA	IncFIB(AP001918)	IncFII(pCoo)
M111	ESC_MA6034AA	20314330	Ontario	3	1421	ST46 Cplx	A	y	y	IncFIA	IncFIB(AP001918)	IncFII
M112	ESC_XA1349AA	40115481	Atlantic	1	1091	ST10 Cplx	A		y	IncFIA	IncFIB(AP001918)	IncFIC(FII)
M114	ESC_QA7406AA	41611128	Atlantic	1	10	ST10 Cplx	B1	y	y	Col(MG828)	IncFIB(AP001918)	IncFIC(FII)
M115	ESC_QA7407AA	40317434	Atlantic	1	58	ST155 Cplx	A	y	y	ColpVC	IncFIB(AP001918)	IncFII
M116	ESC_QA7408AA	10216750	Alberta	1	23	ST23 Cplx	C	y		IncFIB(AP001918)	IncFII(pCoo)
M117	ESC_QA7409AA	20703448	Ontario	3	398	ST398 Cplx	A	y	y	IncFIB(pB171)	IncFII	IncY
M3	ESC_OA8135AA	NA	New York		392		B1		y	ColpVC	IncFIA(HI1)	IncFIB(AP001918)	IncFII
M6		NA	New York		58	ST155 Cplx	B1		y
M9		NA	New York		388		B1			IncFIB(AP001918)	IncFIC(FII)
M11		NA	Ohio		1125		B1			IncFIB(AP001918),	ncFII	IncHI2	IncHI2A
M12		NA	West Virginia		69	ST69 Cplx	D		y	na
G1	ESC_VA4574AA	NA	Idaho		95	ST95 Cplx	B2			IncFIB(AP001918)	IncFII(pCoo)	IncX1

## Sheet: Competitive Indexes
Strain	LB	Milk	MG
M100	3.62604	0.082503	0.005233
M101	12.6181	9.21628	0.033767
M102	46.5239	155.289	1.56699
M103	2.15744	0.017255	0.030879
M104	0.865654	0.179057	0.039555
M107	0.755192	0.074873	0.028952
M108	1.73964	0.052524	0.015545
M109	0.936266	0.045494	0.001901
M111	0.233509	0.04402	0.009136
M112	8.22078	0.501529	0.01115
M114	2.1501	0.035227	0.002766
M115	0.129649	0.35226	0.001996
M117	1.20262	0.056754	0.005604
M12	1.15211	0.072547	3.46722
M22	79.5039	5.15071	0.104089
M23	8.45301	0.49966	1.74456
M24	2.60043	0.052918	0.00379
M25	0.571744	0.041715	0.06068
M26	2.24128	0.552409	0.057778
M28	1.48234	0.1388	0.002845
M29	4.34464	0.239466	0.009686
M3	9.25767	1.73095	146.42
M32	0.721255	0.078936	0.001283
M33	2.68025	0.133115	0.009447
M34	9.46024	0.122237	0.162444
M35	0.610389	0.027599	0.012684
M36	0.812708	0.516207	36.4771
M37	0.581508	0.016159	0.000971
M38	0.156342	0.047611	0.007356
M39	1.08575	0.386508	0.003868
M40	1.3677	0.043672	0.0035
M41	1.32231	0.124454	0.044168
M43	2.25715	0.136695	0.078116
M44	2.50812	0.191314	0.003538
M45	2.33709	11.2044	5.18848
M47	3.43404	0.773247	0.051715
M48	0.49778	0.009326	0.011402
M49	0.37552	0.029197	0.040626
M50	1.12038	0.062911	0.003877
M51	6.36539	2.13177	5.26826
M54	12.9693	0.654617	0.022279
M55	0.439207	0.088775	0.000952
M57	2.17648	1.19788	0.175639
M59	3.6504	14.4294	0.239196
M6	17.8467	0.554163	0.02294
M60	1.32102	0.231636	0.001998
M64	1.26918	0.080271	0.03072
M65	1.9182	2.25966	228.709
M66	1.16448	0.121682	0.104261
M67	0.0680983	0.021244	0.007311
M68	0.106998	0.051701	0.003789
M69	0.568428	0.0525	0.767495
M70	1.97391	0.799115	0.00256
M72	7.97688	0.285739	0.009772
M73	2.77092	1.194	0.009684
M74	0.526602	0.09627	0.032525
M75	0.195366	0.001642	0.005471
M76	0.268785	0.09258	0.000461
M78	3.88606	0.231426	0.036082
M80	0.728117	0.030793	0.000975
M81	19.9647	15.7706	0.097157
M85	1.02089	40.2164	0.439433
M86	4.86927	23.6628	11.2848
M88	1.28996	10.2717	0.052549
M89	2.77989	0.208311	0.003984
M90	0.147478	0.088059	0.004723
M92	0.284863	0.232669	0.034179
M94	3.0172	0.160563	0.086242
M96	8.12366	3.47664	13.0929
M97	0.589732	0.044743	0.001157
M98	0.954581	0.348518	0.43517
M99	9.3754	0.490083	0.010111

## Sheet: GWAS mild vs severe
gene name	annotation	no. severe present in	no. mild present in	Naive_p
group_4196	hypothetical protein	0	8	0.002391
group_7009	hypothetical protein	0	8	0.002391
xerC_5	Tyrosine recombinase XerC	18	31	0.00296043
group_4169	hypothetical protein	3	13	0.00533259
group_6919	hypothetical protein	3	13	0.00533259
wbpI	UDP-2,3-diacetamido-2,3-dideoxy-D-glucuronate 2-epimerase	8	0	0.00536163
capD	UDP-glucose 4-epimerase	8	0	0.00536163
yadV	putative fimbrial chaperone YadV	8	0	0.00536163
yadM	putative fimbrial-like protein YadM	8	0	0.00536163
yadK	putative fimbrial-like protein YadK	8	0	0.00536163
htrE	Outer membrane usher protein HtrE	8	0	0.00536163
group_1730	hypothetical protein	6	17	0.00688733
group_4172	hypothetical protein	1	9	0.00701651
group_3938	hypothetical protein	15	27	0.00757909
group_181	hypothetical protein	26	36	0.00776791
xapA	Purine nucleoside phosphorylase 2	28	37	0.0105146
xapB	Xanthosine permease	28	37	0.0105146
group_2791	hypothetical protein	13	3	0.0105146
group_6211	hypothetical protein	0	6	0.0118271
group_7074	hypothetical protein	0	6	0.0118271
group_7075	hypothetical protein	0	6	0.0118271
group_2857	hypothetical protein	0	6	0.0118271
pgaD	Biofilm PGA synthesis protein PgaD	34	40	0.0118271
group_3896	hypothetical protein	18	29	0.0131308
xerC_1	Tyrosine recombinase XerC	2	10	0.0131458
cfaE	CFA/I fimbrial subunit E	9	1	0.014477
group_4171	hypothetical protein	1	8	0.014477
hcaR_2	Hca operon transcriptional activator HcaR	29	37	0.020097
group_611	hypothetical protein	29	37	0.020097
ygcB	CRISPR-associated endonuclease/helicase Cas3	12	3	0.020097
casB	CRISPR system Cascade subunit CasB	12	3	0.020097
group_1716	hypothetical protein	21	31	0.0201225
hpcD	5-carboxymethyl-2-hydroxymuconate Delta-isomerase	21	10	0.0220376
traA	Pilin	20	30	0.0220376
group_108	hypothetical protein	18	28	0.0249261
group_1666	putative protein	29	18	0.0249261
group_430	hypothetical protein	2	9	0.0255101
hscC_2	Chaperone protein HscC	6	0	0.0256818
dgcT	putative diguanylate cyclase DgcT	35	40	0.0256818
rop	Regulatory protein rop	0	5	0.0256818
rbsR_1	Ribose operon repressor	0	5	0.0256818
group_2745	hypothetical protein	0	5	0.0256818
group_2744	hypothetical protein	0	5	0.0256818
intS_2	Prophage integrase IntS	0	5	0.0256818
group_6946	hypothetical protein	0	5	0.0256818
group_6523	hypothetical protein	0	5	0.0256818
group_6522	hypothetical protein	0	5	0.0256818
scrK	Fructokinase	0	5	0.0256818
cscB	Sucrose permease	0	5	0.0256818
sacA	Sucrose-6-phosphate hydrolase	0	5	0.0256818
group_6524	hypothetical protein	0	5	0.0256818
group_1829	hypothetical protein	0	5	0.0256818
traS	Protein TraS	0	5	0.0256818
group_1207	hypothetical protein	0	5	0.0256818
fliD	Flagellar hook-associated protein 2	24	13	0.0258522
sopB	Protein SopB	16	26	0.0264128
group_3898	hypothetical protein	14	24	0.0264128
group_3899	hypothetical protein	15	25	0.0266005
group_77	hypothetical protein	28	36	0.0273563
cbeA_2	Cytoskeleton bundling-enhancing antitoxin CbeA	28	36	0.0273563
ygbF	CRISPR-associated endoribonuclease Cas2	13	4	0.0273563
casE	CRISPR system Cascade subunit CasE	13	4	0.0273563
casD	CRISPR system Cascade subunit CasD	13	4	0.0273563
ygbT	CRISPR-associated endonuclease Cas1	13	4	0.0273563
casC	CRISPR system Cascade subunit CasC	13	4	0.0273563
group_74	hypothetical protein	24	33	0.0277981
group_130	hypothetical protein	24	33	0.0277981
group_3956	hypothetical protein	1	7	0.0291267
group_2730	hypothetical protein	1	7	0.0291267
lexA_1	LexA repressor	1	7	0.0291267
group_1246	hypothetical protein	1	7	0.0291267
vapB_1	Antitoxin VapB	1	7	0.0291267
vapC_1	tRNA(fMet)-specific endonuclease VapC	1	7	0.0291267
yadL	putative fimbrial-like protein YadL	8	1	0.0291267
group_4074	hypothetical protein	8	1	0.0291267
yadN	putative fimbrial-like protein YadN	8	1	0.0291267
group_464	hypothetical protein	8	1	0.0291267
group_1637	hypothetical protein	8	17	0.031669
group_3203	hypothetical protein	5	13	0.0345649
group_5265	ISKra4 family transposase ISCep1	5	13	0.0345649
group_2040	hypothetical protein	5	13	0.0345649
group_2041	hypothetical protein	5	13	0.0345649
group_930	ISAs1 family transposase ISEc26	22	31	0.0351636
flxA	Protein FlxA	22	31	0.0351636
group_918	ISNCY family transposase ISEsa1	22	31	0.0351636
yadN	putative fimbrial-like protein YadN	30	37	0.0372174
ymdA	putative protein YmdA	38	30	0.0372174
rsmI_1	IS66 family transposase ISEc43	21	30	0.0382286
group_6103	hypothetical protein	21	30	0.0382286
lexA_2	LexA repressor	11	20	0.0408261
repB	RepFIB replication protein A	26	34	0.0414802
xerC_5	Tyrosine recombinase XerC	26	34	0.0414802
group_6216	hypothetical protein	6	14	0.0414802
traM	Relaxosome protein TraM	6	14	0.0414802
group_2566	hypothetical protein	15	24	0.0461226
group_187	hypothetical protein	25	33	0.0479421
group_7003	hypothetical protein	2	8	0.0480492
group_7004	hypothetical protein	2	8	0.0480492
group_266	hypothetical protein	2	8	0.0480492
group_374	IS5 family transposase IS903	4	11	0.048844
casA	CRISPR system Cascade subunit CasA	12	4	0.048844
gnsA_2	Protein GnsA	29	36	0.048844
htrE	Outer membrane usher protein HtrE	29	36	0.048844
hokE_3	Toxic protein HokE	29	36	0.048844

## Sheet: GWAS pathogens vs commensals
Gene	Non-unique Gene name	Annotation	Number_mastitis_present_in	Number_commensal_present_in	Number_mastitis_not_present_in	Number_commensal_not_present_in	Naive_p
g008627_000005__g008627	gadB	glutamate decarboxylase B subunit	57	263	131	48	7.8421e-35
g003959_000005__g003959	fecB	ferric dicitrate ABC transporter - periplasmic binding protein	165	112	23	199	1.0668e-31
g008219_000004__g008219	fecD	ferric dicitrate ABC transporter - membrane subunit	164	110	24	201	1.32594e-31
g008099_000002__g008099	fecE	ferric dicitrate ABC transporter - ATP binding subunit	164	110	24	201	1.32594e-31
g006147_000005__g006147	fecI	RNA polymerase%2C sigma 19 factor	167	118	21	193	2.48244e-31
g004643_000006__g004643	fecR	regulator for fec operon%2C periplasmic	167	118	21	193	2.48244e-31
g009608_000006__g009608	fecA	ferric citrate outer membrane porin FecA	167	118	21	193	2.48244e-31
g005864_000005__g005864	fecC	ferric dicitrate ABC transporter - membrane subunit	164	112	24	199	4.60522e-31
g003265_000005__g003265	yjhV	KpLE2 phage-like element%3B predicted protein	157	107	31	204	8.13676e-28
g005516_000005__g005516	tufB	elongation factor Tu	79	269	109	42	3.11274e-25
g006841_000004__g006841	NA	hypothetical protein	56	211	132	100	1.32858e-16
g007868_000005__g007868	NA	hypothetical protein	57	212	131	99	1.49551e-16
g005702_000005__g005702	yigG	inner membrane protein	119	80	69	231	1.57546e-16
g001039_000004__g001039	yciQ	putative inner membrane protein	129	96	59	215	2.44911e-16
g004171_000005__g004171	NA	hypothetical protein	42	3	146	308	2.98542e-16
g013966_000006__g013966	mqsA	MqsA antitoxin of the MqsRA toxin-antitoxin system and DNA-binding transcriptional repressor	121	85	67	226	5.53226e-16
g004673_000005__g004673	yafN	antitoxin of the YafO-YafN toxin-antitoxin system	122	87	66	224	6.71594e-16
g004525_000005__g004525	yafO	ribosome-dependent mRNA interferase%2C toxin of the YafO-YafN toxin-antitoxin system	120	85	68	226	1.23218e-15
g008344_000006__g008344	mqsR	mRNA interferase%2C toxin of the MqsR-YgiT toxin-antitoxin system	120	85	68	226	1.23218e-15
g004369_000004__g004369	ygiS	putative transporter subunit	130	102	58	209	3.16324e-15
g005868__g005868	cytR	CytR-cytidine	78	238	110	73	6.52586e-15
g003173_000003__g003173	yahH	putative protein	94	52	94	259	6.72015e-15
g005976_000004__g005976	NA	hypothetical protein	59	209	129	102	6.99877e-15
g003956_1_000006__g003956_1	aes	acetyl esterase	59	209	129	102	6.99877e-15
g001428_000005__g001428	rayT	REP-associated tyrosine transposase	122	92	66	219	1.0962e-14
g002326_000005__g002326	NA	hypothetical protein	59	208	129	103	1.454e-14
g015703_000006__g015703	higB	translation-dependent mRNA interferase%2C toxin of the HigB-HigA toxin-antitoxin system	119	88	69	223	1.62515e-14
g000845_3_000043__g000845_3	fimA	major type 1 subunit fimbrin (pilin)	79	237	109	74	3.12245e-14
g015745_000006__g015745	higB-2	Toxin HigB-2	59	206	129	105	3.49808e-14
g002127_000004__g002127	NA	hypothetical protein	73	228	115	83	3.91273e-14
g001646_000004__g001646	NA	hypothetical protein	73	228	115	83	3.91273e-14
g004291_000003__g004291	glnQ	glutamine ABC transporter - ATP binding subunit	73	228	115	83	3.91273e-14
g001432_2_000009__g001432_2	lolD	LolCDE ABC lipoprotein transporter	73	228	115	83	3.91273e-14
g002845_000001__g002845	rbsK	ribokinase	82	240	106	71	4.93425e-14
g003014_000004__g003014	ybfP	putative pectinase	111	78	77	233	5.21722e-14
g001785_000004__g001785	hosA	Transcriptional regulator HosA	71	224	117	87	5.82534e-14
g001599_1_000005__g001599_1	NA	hypothetical protein	117	87	71	224	5.82534e-14
g002980_1_000011__g002980_1	yfaV	putative transporter	126	101	62	210	6.11279e-14
g002618_1_000010__g002618_1	gspO	leader peptidase%2C integral membrane protein	119	90	69	221	6.79143e-14
g002803_2_000014__g002803_2	ubiX	3-octaprenyl-4-hydroxybenzoate decarboxylase together with UbiG	70	222	118	89	7.17103e-14
g002280_000004__g002280	vdcD	Protein VdcD	70	222	118	89	7.17103e-14
g004636_000004__g004636	gspK	putative protein secretion protein for export	119	91	69	220	8.85685e-14
g004484_000002__g004484	gspA	general secretory pathway component%2C cryptic	119	91	69	220	8.85685e-14
g005069_000005__g005069	gspF	putative protein secretion protein for export	119	91	69	220	8.85685e-14
g004774_000003__g004774	gspH	putative protein secretion protein for export	119	91	69	220	8.85685e-14
g003390_000005__g003390	chiA	endochitinase	119	91	69	220	8.85685e-14
g003616_000003__g003616	gspM	putative protein secretion protein	119	91	69	220	8.85685e-14
g004817_000003__g004817	gspJ	putative protein secretion protein for export	119	91	69	220	8.85685e-14
g002831_000003__g002831	NA	hypothetical protein	56	199	132	112	9.19666e-14
g002088_3_000012__g002088_3	hokE	HokE	73	226	115	85	1.01737e-13
g003345_000005__g003345	pac	Penicillin G acylase	37	164	151	147	1.07281e-13
g001516_000005__g001516	NA	hypothetical protein	77	232	111	79	1.10669e-13
g003830_1_000015__g003830_1	NA	hypothetical protein	72	224	116	87	1.2689e-13
g003590_000004__g003590	gspO	leader peptidase%2C integral membrane protein	70	221	118	90	1.42799e-13
g002642__g002642	NA	hypothetical protein	81	41	107	270	1.45356e-13
g008790_000004__g008790	lpfE	putative fimbrial subunit LpfE	19	123	169	188	1.50011e-13
g005043_000001__g005043	lpfD	putative minor fimbrial subunit LpfD	19	123	169	188	1.50011e-13
g004657_1_000001__g004657_1	NA	hypothetical protein	57	200	131	111	1.59148e-13
g006124_000002__g006124	NA	hypothetical protein	57	200	131	111	1.59148e-13
g008922_000005__g008922	NA	hypothetical protein	105	71	83	240	1.79062e-13
g001347_4_000015__g001347_4	bglA	6-phospho-beta-glucosidase A	79	234	109	77	1.8129e-13
g001767_2_000003__g001767_2	gspG	putative protein secretion protein for export	120	94	68	217	2.06196e-13
g015334_000006__g015334	rbsC	ribose ABC transporter - membrane subunit	68	217	120	94	2.06196e-13
g008220_000006__g008220	rbsC	ribose ABC transporter - membrane subunit	68	217	120	94	2.06196e-13
g004600_000002__g004600	gspC	putative protein secretion protein for export	116	88	72	223	2.51094e-13
g005001_000005__g005001	ubiD	3-octaprenyl-4-hydroxybenzoate carboxy-lyase monomer	71	222	117	89	2.55177e-13
g003755_000003__g003755	gspI	putative protein secretion protein for export	118	91	70	220	2.92726e-13
g004384_1_000011__g004384_1	gspD	putative protein secretion protein for export	118	91	70	220	2.92726e-13
g003963_000003__g003963	gspL	putative protein secretion protein for export	118	91	70	220	2.92726e-13
g000857_1_000003__g000857_1	NA	hypothetical protein	113	84	75	227	3.54714e-13
g001837_2_000007__g001837_2	fimC	periplasmic chaperone%2C required for type 1 fimbriae	80	234	108	77	3.75757e-13
g002052_2_000005__g002052_2	bglH	carbohydrate-specific outer membrane porin%2C cryptic	80	234	108	77	3.75757e-13
g004987_000005__g004987	NA	hypothetical protein	63	208	125	103	5.17287e-13
g004496_000001__g004496	gspB	calcium-binding protein required for initiation of chromosome replication	117	91	71	220	6.00008e-13
g002837_1_000007__g002837_1	pezT	hypothetical protein	63	207	125	104	6.32953e-13
g001859_2_000001__g001859_2	gspE	putative protein secretion protein for export	119	94	69	217	6.91204e-13
g008189_000005__g008189	lsrB	Autoinducer-2 ABC transporter - periplasmic binding protein	69	217	119	94	6.91204e-13
g001432_3__g001432_3	ytfR	galactofuranose / galactopyranose ABC transporter - putative ATP binding subunit	69	217	119	94	6.91204e-13
g001547__g001547	waaI	UDP-D-glucose:(glucosyl)LPS alpha-1%2C3-glucosyltransferase	188	256	0	55	8.44157e-13
g002888_000004__g002888	rfaZ	protein involved in KdoIII attachment during lipopolysaccharide core biosynthesis	78	40	110	271	9.37631e-13
g007641_000006__g007641	yidP	putative DNA-binding transcriptional regulator	79	231	109	80	9.77625e-13
g005951_000005__g005951	chbA	chitobiose / cellobiose PTS permease - ChbA subunit	78	229	110	82	1.22433e-12
g002527__g002527	fimD	outer membrane protein%3B export and assembly of type 1 fimbriae	24	131	164	180	1.29755e-12
g001857_1_000005__g001857_1	insL-3	putative IS186/IS421 transposase	111	84	77	227	1.53949e-12
g007475_000006__g007475	yfaW	L-rhamnonate dehydratase	120	97	68	214	1.58186e-12
g003081_1_000009__g003081_1	NA	hypothetical protein	68	214	120	97	1.58186e-12
g003876_1_000012__g003876_1	sacA	Sucrose-6-phosphate hydrolase	75	224	113	87	1.77822e-12
g004395_000005__g004395	lacY	lactose / melibiose:H+ symporter LacY	74	223	114	88	1.82462e-12
g014306_000006__g014306	NA	hypothetical protein	65	208	123	103	2.20347e-12
g003170_000002__g003170	fimI	fimbrial protein	24	130	164	181	2.35695e-12
g002394_000001__g002394	yraI	putative pilin chaperone	24	130	164	181	2.35695e-12
g001246_000001__g001246	NA	hypothetical protein	83	235	105	76	2.52136e-12
g002481_000006__g002481	chbC	chitobiose / cellobiose PTS permease - ChbC subunit	79	229	109	82	2.54982e-12
g004948_000005__g004948	yfbP	putative protein	85	50	103	261	2.77408e-12
g003785_000006__g003785	yfaX	putative DNA-binding transcriptional regulator	119	97	69	214	3.12448e-12
g003817_000004__g003817	waaJ	UDP-glucose:(glucosyl)LPS alpha-1%2C2-glucosyltransferase	78	42	110	269	3.35729e-12
g001596_000003__g001596	cfaE	CFA/I fimbrial subunit E	83	234	105	77	5.18996e-12
g005587_000002__g005587	yfbN	putative protein	85	51	103	260	6.3299e-12
g000760_1_000013__g000760_1	insB-1	IS1 protein InsB	165	186	23	125	6.6587e-12
g004926_000005__g004926	NA	hypothetical protein	65	206	123	105	8.05487e-12
g007744_000003__g007744	yfbO	putative protein	83	49	105	262	8.24552e-12
g002570_000006__g002570	NA	hypothetical protein	66	207	122	104	8.46109e-12
g007161_000006__g007161	gltF	periplasmic protein	85	52	103	259	9.09054e-12
g001564_000003__g001564	NA	hypothetical protein	83	232	105	79	1.27605e-11
g004141_000005__g004141	cfaB	CFA/I fimbrial subunit B	83	232	105	79	1.27605e-11
g002420_000006__g002420	NA	hypothetical protein	48	175	140	136	1.51034e-11
g002034_2_000005__g002034_2	yibA	putative lyase containing HEAT-repeat protein	106	81	82	230	1.61063e-11
g014952_000006__g014952	ydjF	putative DNA-binding transcriptional regulator	151	158	37	153	1.95911e-11
g001227_1_000001__g001227_1	insJK	hypothetical protein	117	98	71	213	2.35683e-11
g013697_000006__g013697	yhcA	putative periplasmic chaperone protein	84	52	104	259	2.85373e-11
g016349_000006__g016349	ybfK	hypothetical protein	88	58	100	253	4.2921e-11
g002902_000005__g002902	yhcD	putative outer membrane protein	83	52	105	259	5.48267e-11
g017200_000006__g017200	ychE	hypothetical protein	80	49	108	262	6.69086e-11
g002387_1_000001__g002387_1	fimC	periplasmic chaperone%2C required for type 1 fimbriae	74	216	114	95	6.86103e-11
g002033_000001__g002033	elfC	putative outer membrane usher protein	74	216	114	95	6.86103e-11
g001087_000004__g001087	glpG	Rhomboid protease GlpG	91	240	97	71	7.16925e-11
g004542_000005__g004542	yjaA	stress response protein	98	72	90	239	7.41141e-11
g003367_000005__g003367	ydjL	putative oxidoreductase%2C Zn-dependent and NAD(P)-binding	151	161	37	150	1.0376e-10
g001802_000002__g001802	NA	hypothetical protein	96	246	92	65	1.1678e-10
g002288_000005__g002288	ydjG	methylglyoxal reductase (NADH-dependent)	151	162	37	149	1.17919e-10
g002499_000006__g002499	ydjE	YdjE MFS transporter	150	160	38	151	1.27155e-10
g003510_000005__g003510	ydjH	putative kinase	150	160	38	151	1.27155e-10
g002734_000001__g002734	sfmA	putative fimbrial-like adhesin protein	74	214	114	97	1.44802e-10
g002553__g002553	waaB	UDP-D-galactose:(glucosyl)lipopolysaccharide-1%2C6-D-galactosyltransferase	78	48	110	263	1.81062e-10
g005673_000006__g005673	insJ	IS150 protein InsA	117	103	71	208	3.23272e-10
g000658_6_000001__g000658_6	yhgA	hypothetical protein	121	110	67	201	3.93871e-10
g007842_000006__g007842	ydjI	putative aldolase	149	160	39	151	4.25012e-10
g003066_2_000008__g003066_2	rspA	mannonate/altronate dehydratase	45	162	143	149	4.46484e-10
g002026_2_000015__g002026_2	yjjL	galactonate:H+ symporter	45	162	143	149	4.46484e-10
g006148_000006__g006148	ydjK	putative transporter	149	161	39	150	4.60858e-10
g000736_2_000012__g000736_2	NA	hypothetical protein	2	54	186	257	6.36331e-10
g004500_1_000009__g004500_1	higA	antitoxin of the HigB-HigA toxin-antitoxin system	45	160	143	151	8.77767e-10
g001715_1_000001__g001715_1	elfG	putative fimbrial-like adhesin protein	74	210	114	101	1.00177e-09
g000944_000004__g000944	yhiS	hypothetical protein	188	269	0	42	1.06858e-09
g000773_3_000029__g000773_3	NA	hypothetical protein	2	52	186	259	1.19024e-09
g000852_2_000013__g000852_2	pppA	prepilin peptidase	99	246	89	65	1.25039e-09
g001647_000004__g001647	NA	hypothetical protein	39	148	149	163	1.31613e-09
g000689_6_000077__g000689_6	chbB	chitobiose / cellobiose PTS permease - ChbB subunit	79	217	109	94	1.3352e-09
g007425_000001__g007425	yjhG	KpLE2 phage-like element%3B predicted dehydratase	64	35	124	276	1.53751e-09
g004601_000004__g004601	yaeI	phosphodiesterase	105	88	83	223	1.64667e-09
g002389_000003__g002389	NA	hypothetical protein	83	223	105	88	1.64667e-09
g002179_000004__g002179	NA	hypothetical protein	89	231	99	80	1.78143e-09
g005935_000005__g005935	NA	hypothetical protein	3	56	185	255	1.98934e-09
g016832_000006__g016832	pknD	Serine/threonine-protein kinase PknD	3	56	185	255	1.98934e-09
g012592_000006__g012592	NA	hypothetical protein	3	55	185	256	2.08306e-09
g002291_000003__g002291	vapB	Antitoxin VapB	117	267	71	44	3.26572e-09
g006378_000003__g006378	yfcO	putative protein	68	41	120	270	3.47949e-09
g000657_2_000001__g000657_2	insO-2	KpLE2 phage-like element%3B partial transposase	175	225	13	86	3.61944e-09
g001133_000002__g001133	NA	hypothetical protein	3	54	185	257	3.64191e-09
g002393_000005__g002393	NA	hypothetical protein	3	54	185	257	3.64191e-09
g007752_000006__g007752	hsdR	host restriction%3B endonuclease R	53	25	135	286	4.18323e-09
g001574_000003__g001574	NA	hypothetical protein	64	190	124	121	4.86191e-09
g002534_000006__g002534	NA	hypothetical protein	4	58	184	253	5.24642e-09
g001731_2_000020__g001731_2	ybbC	putative protein	110	99	78	212	5.59491e-09
g000919_4_000017__g000919_4	ydjJ	putative oxidoreductase%2C Zn-dependent and NAD(P)-binding	146	161	42	150	5.64227e-09
g002385_1_000004__g002385_1	vapC	tRNA(fMet)-specific endonuclease VapC	118	267	70	44	5.97993e-09
g002296_000001__g002296	gadW	GadW DNA-binding transcriptional dual regulator	5	60	183	251	6.90457e-09
g002889_000005__g002889	cas3	protein involved in CRISPR R-loop formation and dissociation	56	29	132	282	7.86804e-09
g011907_000006__g011907	casB	Cascade subunit B	56	29	132	282	7.86804e-09
g002755_1_000009__g002755_1	NA	hypothetical protein	41	147	147	164	8.66497e-09
g000795_1_000008__g000795_1	ehaG	Autotransporter adhesin EhaG	117	265	71	46	8.79412e-09
g001590__g001590	hsdS	specificity determinant for hsdM and hsdR	49	22	139	289	9.94387e-09
g000776_1_000006__g000776_1	NA	hypothetical protein	77	209	111	102	1.0681e-08
g004949_000004__g004949	NA	hypothetical protein	3	52	185	259	1.17319e-08
g003095_000001__g003095	NA	hypothetical protein	3	52	185	259	1.17319e-08
g000976_000002__g000976	yhaC	putative protein	183	252	5	59	1.18292e-08
g004659_1_000011__g004659_1	yjeN	putative protein	106	95	82	216	1.41502e-08
g007585_000005__g007585	yjhP	KpLE2 phage-like element%3B predicted methyltransferase	57	31	131	280	1.43021e-08
g006116_000005__g006116	yjhQ	KpLE2 phage-like element%3B predicted acetyltransferase	57	31	131	280	1.43021e-08
g003030_000006__g003030	NA	hypothetical protein	17	93	171	218	1.59508e-08
g004865_000006__g004865	sgcX	KpLE2 phage-like element%3B predicted endoglucanase with Zn-dependent exopeptidase domain protein	56	30	132	281	1.79979e-08
g004731_000006__g004731	casA	Cascade subunit A	56	30	132	281	1.79979e-08
g002519_000005__g002519	NA	hypothetical protein	54	28	134	283	1.93151e-08
g001441_000003__g001441	casA	Cascade subunit A	83	217	105	94	2.1125e-08
g002201_000004__g002201	NA	hypothetical protein	83	217	105	94	2.1125e-08
g002669_000006__g002669	atoS	Signal transduction histidine-protein kinase AtoS	133	140	55	171	2.14936e-08
g017929_000006__g017929	atoA	acetyl-CoA:acetoacetyl-CoA transferase%2C beta subunit	133	140	55	171	2.14936e-08
g002036_2_000012__g002036_2	atoB	acetyl-CoA acetyltransferase	133	140	55	171	2.14936e-08
g002263_000004__g002263	yfbK	putative lipoprotein	99	85	89	226	2.18946e-08
g000921_1_000004__g000921_1	NA	hypothetical protein	41	145	147	166	2.3526e-08
g008393_000005__g008393	NA	hypothetical protein	124	272	64	39	2.39486e-08
g003482_000005__g003482	NA	hypothetical protein	2	46	186	265	2.46679e-08
g000939_1_000007__g000939_1	NA	hypothetical protein	2	46	186	265	2.46679e-08
g004574_000005__g004574	NA	hypothetical protein	80	212	108	99	2.59142e-08
g001090_1_000003__g001090_1	insA-1	IS1 protein InsA	98	238	90	73	2.75955e-08
g001506_000003__g001506	casE	crRNA endonuclease	86	221	102	90	2.90266e-08
g006765_000005__g006765	NA	hypothetical protein	119	265	69	46	3.03271e-08
g007859_000003__g007859	hpcD	5-carboxymethyl-2-hydroxymuconate Delta-isomerase	102	243	86	68	3.18746e-08
g001445_000005__g001445	NA	hypothetical protein	86	220	102	91	3.39648e-08
g014808_000006__g014808	yjhI	KpLE2 phage-like element%3B predicted DNA-binding transcriptional regulator	55	30	133	281	3.42745e-08
g006286_1_000012__g006286_1	yjhH	putative lyase/synthase	55	30	133	281	3.42745e-08
g006274_000006__g006274	mrr	restriction of methylated adenine	55	30	133	281	3.42745e-08
g002799_000004__g002799	chpS	ChpS antitoxin of the ChpB-ChpS toxin-antitoxin system	53	166	135	145	3.45406e-08
g005946_000004__g005946	chpB	ChpB toxin of the ChpB-ChpS toxin-antitoxin system	53	166	135	145	3.45406e-08
g005709_000006__g005709	atoD	acetyl-CoA:acetoacetyl-CoA transferase%2C alpha subunit	133	141	55	170	3.55904e-08
g001001_5_000059__g001001_5	atoC	Regulatory protein AtoC	133	141	55	170	3.55904e-08
g005218_000006__g005218	NA	hypothetical protein	18	94	170	217	3.60416e-08
g014053_000006__g014053	NA	hypothetical protein	5	57	183	254	3.63718e-08
g002480_2_000003__g002480_2	yraK	putative fimbrial protein	47	155	141	156	3.93682e-08
g000629_30__g000629_30	yehC	hypothetical protein	128	133	60	178	4.17586e-08
g008703_000006__g008703	sgcE	KpLE2 phage-like element%3B predicted epimerase	56	31	132	280	4.27101e-08
g014696_000006__g014696	sgcQ	KpLE2 phage-like element%3B predicted nucleoside triphosphatase	56	31	132	280	4.27101e-08
g016097_000006__g016097	sgcB	putative enzyme IIB component of PTS	56	31	132	280	4.27101e-08
g005012_000005__g005012	casC	Cascade subunit C	56	31	132	280	4.27101e-08
g004483_000006__g004483	casD	Cascade subunit D	56	31	132	280	4.27101e-08
g005290_000006__g005290	casE	crRNA endonuclease	56	31	132	280	4.27101e-08
g003782_000005__g003782	NA	hypothetical protein	2	45	186	266	4.41441e-08
g003238_1_000009__g003238_1	NA	hypothetical protein	2	45	186	266	4.41441e-08
g003369_000005__g003369	NA	hypothetical protein	54	29	134	282	4.67565e-08
g015266_000006__g015266	yjhU	KpLE2 phage-like element%3B predicted DNA-binding transcriptional regulator	54	30	134	281	6.55105e-08
g004069_2_000012__g004069_2	alsA	D-allose ABC transporter - ATP binding subunit	118	117	70	194	6.69969e-08
g008198_000006__g008198	alsC	D-allose ABC transporter - membrane subunit	118	117	70	194	6.69969e-08
g002006_1_000006__g002006_1	alsE	allulose-6-phosphate 3-epimerase	118	117	70	194	6.69969e-08
g004715_000003__g004715	NA	hypothetical protein	57	33	131	278	6.87217e-08
g000923_000003__g000923	intE	hypothetical protein	64	184	124	127	7.03832e-08
g003373__g003373	yfcO	putative protein	42	144	146	167	7.14369e-08
g006201_2_000014__g006201_2	fucA	L-fuculose-phosphate aldolase	52	28	136	283	7.15329e-08
g009290_000006__g009290	murR	MurR-MurNAc-6-P	118	118	70	193	7.52999e-08
g003832_3_000017__g003832_3	yjhF	YjhF Gnt tranporter	55	31	133	280	7.75059e-08
g002849_000002__g002849	NA	hypothetical protein	2	44	186	267	8.0575e-08
g002729_2_000014__g002729_2	yfaU	2-keto-3-deoxy-L-rhamnonate aldolase	103	243	85	68	8.32352e-08
g016708_000006__g016708	hpaB	4-hydroxyphenylacetate 3-monooxygenase oxygenase component	103	243	85	68	8.32352e-08
g001818_2_000001__g001818_2	ycjY	putative hydrolase	50	158	138	153	8.51051e-08
g005482_000005__g005482	hsdM	host modification%3B DNA methylase M	49	25	139	286	9.59968e-08
g004889__g004889	rhaR	HTH-type transcriptional activator RhaR	103	242	85	69	9.86736e-08
g007539_000005__g007539	atoE	putative short chain fatty acid transporter	131	140	57	171	1.05407e-07
g002828_000006__g002828	alsB	D-allose ABC transporter - periplasmic binding protein	117	117	71	194	1.14352e-07
g001319_000003__g001319	yfbL	putative peptidase	119	120	69	191	1.15475e-07
g000769_4_000017__g000769_4	NA	hypothetical protein	11	72	177	239	1.24584e-07
g002932_1_000007__g002932_1	sgcC	PTS permease - unknown specificity	56	33	132	278	1.24977e-07
g001256_2_000026__g001256_2	dapH	2%2C3%2C4%2C5-tetrahydropyridine-2%2C6-dicarboxylate N-acetyltransferase	34	126	154	185	1.29664e-07
g001719_000003__g001719	ynfO	Qin prophage%3B predicted protein	6	57	182	254	1.33546e-07
g016837_000006__g016837	puuC	gamma-glutamyl-gamma-aminobutyraldehyde dehydrogenase	104	243	84	68	1.40939e-07
g017717_000006__g017717	hpcE	Homoprotocatechuate catabolism bifunctional isomerase/decarboxylase	104	243	84	68	1.40939e-07
g001749_1_000010__g001749_1	NA	hypothetical protein	2	43	186	268	1.50126e-07
g000919_2_000014__g000919_2	NA	hypothetical protein	175	233	13	78	1.5719e-07
g000856_1_000011__g000856_1	NA	hypothetical protein	55	166	133	145	1.63178e-07
g004660_1_000005__g004660_1	NA	hypothetical protein	110	107	78	204	1.64794e-07
g000785_1_000006__g000785_1	NA	hypothetical protein	73	196	115	115	1.84776e-07
g002998_000002__g002998	NA	hypothetical protein	3	46	185	265	2.22905e-07
g000746_2_000012__g000746_2	NA	hypothetical protein	8	62	180	249	2.41366e-07
g014711_000006__g014711	mhpD	2-hydroxypentadienoate hydratase	104	242	84	69	2.54741e-07
g003638_1_000003__g003638_1	yfaV	putative transporter	104	242	84	69	2.54741e-07
g012236_000006__g012236	farR	HTH-type transcriptional regulator FarR	104	242	84	69	2.54741e-07
g009498_000006__g009498	hpcB	3%2C4-dihydroxyphenylacetate 2%2C3-dioxygenase	104	242	84	69	2.54741e-07
g001915__g001915	NA	hypothetical protein	16	84	172	227	2.54924e-07
g006184_000004__g006184	rfaL	O-antigen ligase	37	15	151	296	2.70625e-07
g005027_000004__g005027	waaK	lipopolysaccharide core biosynthesis%3B heptosyl transferase IV%3B probably hexose transferase	37	15	151	296	2.70625e-07
g001659_2_000008__g001659_2	yaaX	putative protein	188	280	0	31	3.06302e-07
g001527_000002__g001527	NA	hypothetical protein	30	9	158	302	3.43495e-07
g011875_000006__g011875	manX	mannose PTS permease	17	85	171	226	3.65032e-07
g001257__g001257	NA	hypothetical protein	14	78	174	233	3.6605e-07
g003610_000003__g003610	NA	hypothetical protein	3	45	185	266	4.09361e-07
g006181_1_000004__g006181_1	csbX	Alpha-ketoglutarate permease	54	33	134	278	4.18839e-07
g007379_000003__g007379	araB	L-ribulokinase monomer	54	33	134	278	4.18839e-07
g005122_000004__g005122	yniC	2-deoxyglucose-6-phosphatase	54	33	134	278	4.18839e-07
g007577_000004__g007577	ydfG	3-hydroxy acid dehydrogenase monomer	54	33	134	278	4.18839e-07
g008130_000004__g008130	malI	MalI DNA-binding transcriptional repressor	54	33	134	278	4.18839e-07
g008246_000004__g008246	lsrR	LsrR DNA-binding transcriptional repressor	54	33	134	278	4.18839e-07
g006161_000004__g006161	uxuB	D-mannonate oxidoreductase	54	33	134	278	4.18839e-07
g003875_2_000008__g003875_2	xylB	xylulokinase	54	33	134	278	4.18839e-07
g003075_000003__g003075	NA	hypothetical protein	36	127	152	184	4.29251e-07
g002082_1_000005__g002082_1	NA	hypothetical protein	2	40	186	271	4.71687e-07
g001930_1_000009__g001930_1	ygeG	putative chaperone	173	231	15	80	5.11108e-07
g006496_000006__g006496	dgaE	D-glucosaminate-6-phosphate ammonia lyase	17	84	171	227	5.78058e-07
g008466_000006__g008466	dgaR	Transcriptional regulatory protein DagR	17	84	171	227	5.78058e-07
g012405_000006__g012405	NA	hypothetical protein	17	84	171	227	5.78058e-07
g014996_000006__g014996	agaC	galactosamine PTS permease - cryptic	17	84	171	227	5.78058e-07
g009468_000006__g009468	manZ	mannose PTS permease - ManZ subunit	17	84	171	227	5.78058e-07
g000685_2_000001__g000685_2	brkA	hypothetical protein	89	218	99	93	6.82087e-07
g001629_000001__g001629	NA	hypothetical protein	3	43	185	268	7.05862e-07
g004192_000003__g004192	parD1	Antitoxin ParD1	87	214	101	97	8.19529e-07
g003405_000002__g003405	NA	hypothetical protein	2	39	186	272	8.39557e-07
g004405_000004__g004405	NA	hypothetical protein	2	39	186	272	8.39557e-07
g005829_000005__g005829	NA	hypothetical protein	2	39	186	272	8.39557e-07
g003315_000002__g003315	eaeB	Protein EaeB	2	39	186	272	8.39557e-07
g006094_000005__g006094	yscJ	Yop proteins translocation lipoprotein J	2	39	186	272	8.39557e-07
g003339_000003__g003339	NA	hypothetical protein	2	39	186	272	8.39557e-07
g004512_000004__g004512	NA	hypothetical protein	2	39	186	272	8.39557e-07
g005388_000004__g005388	NA	hypothetical protein	2	39	186	272	8.39557e-07
g003902_000002__g003902	NA	hypothetical protein	2	39	186	272	8.39557e-07
g010413_000006__g010413	NA	hypothetical protein	2	39	186	272	8.39557e-07
g008566_000005__g008566	sctC	Type 3 secretion system secretin	2	39	186	272	8.39557e-07
g001796_000001__g001796	NA	hypothetical protein	2	39	186	272	8.39557e-07
g002673_000001__g002673	tir	Translocated intimin receptor Tir	2	39	186	272	8.39557e-07
g005389_000005__g005389	sicA	hypothetical protein	2	39	186	272	8.39557e-07
g000910_000004__g000910	NA	hypothetical protein	2	39	186	272	8.39557e-07
g007172_000005__g007172	cesT	Tir chaperone	2	39	186	272	8.39557e-07
g008919_000005__g008919	fliP	flagellar biosynthesis protein FliP	2	39	186	272	8.39557e-07
g006167_000005__g006167	fliI	flagellum-specific ATP synthase FliI	2	39	186	272	8.39557e-07
g003281_000003__g003281	NA	hypothetical protein	2	39	186	272	8.39557e-07
g002800_000003__g002800	eae	Intimin	2	39	186	272	8.39557e-07
g006016_000005__g006016	NA	hypothetical protein	2	39	186	272	8.39557e-07
g004016_000001__g004016	NA	hypothetical protein	2	39	186	272	8.39557e-07
g001905_000001__g001905	sadB	Inner membrane lipoprotein SadB	117	256	71	55	8.53644e-07
g001800_000005__g001800	gatB	galactitol PTS permease - GatB subunit	131	274	57	37	8.56787e-07
g003481_000004__g003481	NA	hypothetical protein	1	35	187	276	8.92003e-07
g001156_2_000024__g001156_2	NA	hypothetical protein	1	35	187	276	8.92003e-07
g014848_000006__g014848	dgaF	2-dehydro-3-deoxy-phosphogluconate aldolase	17	83	171	228	9.23585e-07
g000635_2_000005__g000635_2	clpP	hypothetical protein	44	141	144	170	9.25272e-07
g006236_000003__g006236	rfaS	lipopolysaccharide core biosynthesis protein	36	15	152	296	9.49783e-07
g001222_1_000003__g001222_1	NA	hypothetical protein	52	155	136	156	1.00697e-06
g000952_000003__g000952	ypjB	putative protein	143	169	45	142	1.02622e-06
g004124_2__g004124_2	rutF	flavin reductase	107	243	81	68	1.03721e-06
g001764__g001764	waaY	lipopolysaccharide core heptose (II) kinase	188	282	0	29	1.06047e-06
g001272_2_000006__g001272_2	NA	hypothetical protein	31	11	157	300	1.08317e-06
g002064__g002064	NA	hypothetical protein	31	11	157	300	1.08317e-06
g001737_000002__g001737	NA	hypothetical protein	6	52	182	259	1.18401e-06
g004231_000003__g004231	NA	hypothetical protein	6	52	182	259	1.18401e-06
g002088_2_000009__g002088_2	hokE	HokE	133	275	55	36	1.25996e-06
g005927_000004__g005927	NA	hypothetical protein	2	38	186	273	1.52204e-06
g003042_000003__g003042	NA	hypothetical protein	2	38	186	273	1.52204e-06
g002285_000002__g002285	NA	hypothetical protein	2	38	186	273	1.52204e-06
g004340_000004__g004340	NA	hypothetical protein	2	38	186	273	1.52204e-06
g005722_000004__g005722	NA	hypothetical protein	2	38	186	273	1.52204e-06
g004661_000003__g004661	NA	hypothetical protein	2	38	186	273	1.52204e-06
g008159_000004__g008159	NA	hypothetical protein	1	33	187	278	1.55083e-06
g013000_000006__g013000	NA	D-threonine aldolase	25	7	163	304	1.89133e-06
g016878_000006__g016878	dan	D-aminoacylase	25	7	163	304	1.89133e-06
g014020_000006__g014020	rutC	Putative aminoacrylate peracid reductase RutC	25	7	163	304	1.89133e-06
g016833_000006__g016833	putP	proline:Na+ symporter	25	7	163	304	1.89133e-06
g009428_000006__g009428	yebK	putative DNA-binding transcriptional regulator	25	7	163	304	1.89133e-06
g001193_3_000004__g001193_3	NA	hypothetical protein	42	135	146	176	1.94294e-06
g001032_000004__g001032	yjbS	hypothetical protein	182	260	6	51	1.95921e-06
g003487_000005__g003487	NA	hypothetical protein	90	216	98	95	1.98997e-06
g004497_000004__g004497	NA	hypothetical protein	18	83	170	228	2.01392e-06
g000645_1_000001__g000645_1	NA	hypothetical protein	63	173	125	138	2.13596e-06
g002123__g002123	lexA	putative HTH-type transcriptional regulator	74	191	114	120	2.14931e-06
g011315_000006__g011315	NA	hypothetical protein	47	28	141	283	2.26845e-06
g006869_000005__g006869	NA	hypothetical protein	63	172	125	139	2.27501e-06
g001187_000003__g001187	yabP	hypothetical protein	73	60	115	251	2.37819e-06
g000886__g000886	NA	hypothetical protein	29	107	159	204	2.69841e-06
g004950_000006__g004950	NA	hypothetical protein	1	32	187	279	2.74373e-06
g002748_000003__g002748	NA	hypothetical protein	1	32	187	279	2.74373e-06
g005756_000005__g005756	NA	hypothetical protein	2	36	186	275	2.78308e-06
g006038_000003__g006038	NA	hypothetical protein	2	36	186	275	2.78308e-06
g002990_000002__g002990	NA	hypothetical protein	2	36	186	275	2.78308e-06
g004131_000004__g004131	NA	hypothetical protein	2	37	186	274	2.80954e-06
g005180_000005__g005180	flhB	flagellar biosynthesis protein FlhB	2	37	186	274	2.80954e-06
g003682_000001__g003682	NA	hypothetical protein	10	62	178	249	2.82351e-06
g000856_2_000001__g000856_2	NA	hypothetical protein	59	165	129	146	3.09069e-06
g001013_000002__g001013	NA	hypothetical protein	13	70	175	241	3.12017e-06
g005086_000004__g005086	NA	hypothetical protein	98	96	90	215	3.14253e-06
g000709_2__g000709_2	NA	hypothetical protein	8	56	180	255	3.25434e-06
g004254_000004__g004254	gatC	galactitol PTS permease - GatC subunit	137	278	51	33	3.49755e-06
g002287_000003__g002287	gatA	galactitol PTS permease - GatA subunit	137	278	51	33	3.49755e-06
g006181_2_000011__g006181_2	csbX	Alpha-ketoglutarate permease	51	33	137	278	3.49755e-06
g001767_1_000015__g001767_1	gspG	putative protein secretion protein for export	119	256	69	55	3.50435e-06
g003780_000002__g003780	NA	hypothetical protein	15	75	173	236	3.60181e-06
g004277_000006__g004277	mtnK	Methylthioribose kinase	40	21	148	290	3.72442e-06
g003865_2_000009__g003865_2	yagU	inner membrane protein that contributes to acid resistance	19	84	169	227	3.93584e-06
g001501_000002__g001501	NA	hypothetical protein	53	153	135	158	3.95157e-06
g000780_1_000001__g000780_1	clpP	ATP-dependent Clp protease proteolytic subunit	55	157	133	154	4.22493e-06
g002492_000004__g002492	php	putative hydrolase	83	75	105	236	4.44885e-06
g005019_000001__g005019	NA	hypothetical protein	10	61	178	250	4.63165e-06
g003436_000004__g003436	NA	hypothetical protein	2	35	186	276	4.76258e-06
g008481_000004__g008481	NA	hypothetical protein	2	35	186	276	4.76258e-06
g000628_2__g000628_2	stfE	hypothetical protein	131	270	57	41	4.7739e-06
g002859_1_000014__g002859_1	NA	hypothetical protein	1	31	187	280	4.94658e-06
g000700_1_000001__g000700_1	NA	hypothetical protein	78	195	110	116	5.04248e-06
g002970_000004__g002970	NA	hypothetical protein	28	10	160	301	5.27136e-06
g000897_000003__g000897	yddK	hypothetical protein	182	262	6	49	5.56128e-06
g001038_000003__g001038	ybcC	hypothetical protein	88	210	100	101	5.87529e-06
g005378_000004__g005378	yegJ	putative protein	96	95	92	216	7.22407e-06
g005211_000005__g005211	NA	hypothetical protein	99	226	89	85	7.58137e-06
g007211_000004__g007211	NA	hypothetical protein	10	60	178	251	7.66847e-06
g003404_000002__g003404	NA	hypothetical protein	10	60	178	251	7.66847e-06
g006599_000004__g006599	alx	putative membrane-bound redox modulator that is induced by high pH	10	60	178	251	7.66847e-06
g008091_000003__g008091	NA	hypothetical protein	10	60	178	251	7.66847e-06
g003879_2_000011__g003879_2	yceD	General stress protein 16U	10	60	178	251	7.66847e-06
g005020_000002__g005020	stiP	Cysteine protease StiP	10	60	178	251	7.66847e-06
g003879_1_000004__g003879_1	yceD	General stress protein 16U	10	60	178	251	7.66847e-06
g005899_000002__g005899	NA	hypothetical protein	10	60	178	251	7.66847e-06
g004757_000003__g004757	NA	hypothetical protein	10	60	178	251	7.66847e-06
g007184_000001__g007184	NA	hypothetical protein	10	60	178	251	7.66847e-06
g007566_000002__g007566	NA	hypothetical protein	10	60	178	251	7.66847e-06
g000797__g000797	ymfJ	hypothetical protein	34	115	154	196	7.79962e-06
g004819_000003__g004819	yceD	General stress protein 16U	10	59	178	252	7.90306e-06
g005723_000003__g005723	NA	hypothetical protein	2	34	186	277	8.27454e-06
g000730_2_000009__g000730_2	ydfD	Qin prophage%3B predicted protein	2	34	186	277	8.27454e-06
g001225_3_000009__g001225_3	gatY	tagatose-1%2C6-bisphosphate aldolase 2	139	279	49	32	8.40664e-06
g000629_27_000163__g000629_27	gatZ	tagatose-1%2C6-bisphosphate aldolase 2	139	279	49	32	8.40664e-06
g002931_000004__g002931	gatD	galactitol-1-phosphate dehydrogenase	139	279	49	32	8.40664e-06
g008080_000005__g008080	srlR	Glucitol operon repressor	139	279	49	32	8.40664e-06
g005387_000003__g005387	NA	hypothetical protein	9	57	179	254	8.44833e-06
g002146_1_000001__g002146_1	NA	hypothetical protein	14	1	174	310	8.47818e-06
g002154_1_000001__g002154_1	NA	hypothetical protein	14	1	174	310	8.47818e-06
g000839_1_000001__g000839_1	NA	hypothetical protein	63	168	125	143	8.52709e-06
g002282_000003__g002282	NA	hypothetical protein	120	134	68	177	8.57478e-06
g007903_000005__g007903	NA	hypothetical protein	5	44	183	267	9.20013e-06
g001456_000001__g001456	relE2	Toxin RelE2	5	44	183	267	9.20013e-06
g001207_1_000018__g001207_1	NA	hypothetical protein	169	230	19	81	1.00097e-05
g000849_000005__g000849	elaD	deubiquitinase	185	274	3	37	1.13192e-05
g003135_1_000016__g003135_1	prgK	Lipoprotein PrgK	139	169	49	142	1.1848e-05
g001045_1_000009__g001045_1	epsH	Type II secretion system protein H	122	257	66	54	1.29581e-05
g004413_000005__g004413	NA	hypothetical protein	13	66	175	245	1.30123e-05
g001468_000001__g001468	NA	hypothetical protein	75	187	113	124	1.3225e-05
g000979_000004__g000979	orgA	Oxygen-regulated invasion protein OrgA	173	240	15	71	1.44557e-05
g002106_000002__g002106	NA	hypothetical protein	15	71	173	240	1.44557e-05
g006219_000005__g006219	NA	hypothetical protein	2	33	186	278	1.461e-05
g003853_000003__g003853	NA	hypothetical protein	2	33	186	278	1.461e-05
g003877_000003__g003877	fliD	flagellar cap protein FliD%3B filament capping protein%3B enables filament assembly	141	173	47	138	1.54364e-05
g002215_3_000009__g002215_3	lysR	LysR DNA-binding transcriptional dual regulator	6	46	182	265	1.56972e-05
g004321__g004321	sgcA	PTS permease - unknown specificity	92	92	96	219	1.63771e-05
g000746_3_000030__g000746_3	NA	hypothetical protein	1	28	187	283	1.64517e-05
g004024_000006__g004024	arpA	hypothetical protein	1	28	187	283	1.64517e-05
g007304_000006__g007304	NA	hypothetical protein	1	28	187	283	1.64517e-05
g005248_000002__g005248	NA	hypothetical protein	1	29	187	282	1.70433e-05
g013992_000006__g013992	NA	hypothetical protein	11	0	177	311	1.80032e-05
g002321_000004__g002321	hicA	toxin of the HicA-HicB toxin-antitoxin system	138	168	50	143	1.82512e-05
g002008_000004__g002008	yjiR	putative regulator	131	267	57	44	1.89228e-05
g010660_000006__g010660	NA	hypothetical protein	26	10	162	301	1.92474e-05
g004110_000001__g004110	NA	hypothetical protein	3	36	185	275	1.94527e-05
g001175_1_000001__g001175_1	NA	hypothetical protein	3	36	185	275	1.94527e-05
g012323_000006__g012323	NA	hypothetical protein	3	36	185	275	1.94527e-05
g002306_000004__g002306	NA	hypothetical protein	149	189	39	122	1.94627e-05
g001354_000003__g001354	NA	hypothetical protein	127	262	61	49	2.0046e-05
g005854_000005__g005854	waaJ	UDP-glucose:(glucosyl)LPS alpha-1%2C2-glucosyltransferase	31	105	157	206	2.01922e-05
g001333_000001__g001333	yjhR	KpLE2 phage-like element%3B predicted frameshift suppressor	73	65	115	246	2.08412e-05
g002537_1_000012__g002537_1	NA	hypothetical protein	53	148	135	163	2.1011e-05
g004184_1_000005__g004184_1	NA	hypothetical protein	0	23	188	288	2.21959e-05
g000999_2_000007__g000999_2	rhlE	ATP-dependent RNA helicase RhlE	35	19	153	292	2.23021e-05
g001235_000002__g001235	dicC	Qin prophage%3B DNA-binding transcriptional regulator for DicB	98	221	90	90	2.30363e-05
g002328_1_000005__g002328_1	NA	hypothetical protein	12	62	176	249	2.42709e-05
g000961_1_000001__g000961_1	NA	hypothetical protein	109	237	79	74	2.45299e-05
g016925_000006__g016925	fliD	flagellar cap protein FliD%3B filament capping protein%3B enables filament assembly	49	140	139	171	2.595e-05
g004305_000005__g004305	NA	hypothetical protein	2	32	186	279	2.62103e-05
g001741_000001__g001741	NA	hypothetical protein	2	31	186	280	2.69702e-05
g006195_000003__g006195	NA	hypothetical protein	2	31	186	280	2.69702e-05
g005658_000004__g005658	NA	hypothetical protein	2	31	186	280	2.69702e-05
g003538_2_000006__g003538_2	gnsB	Qin prophage%3B predicted protein	158	209	30	102	2.69874e-05
g000985_1_000005__g000985_1	NA	hypothetical protein	14	67	174	244	2.77565e-05
g005884_000003__g005884	waaJ	UDP-glucose:(glucosyl)LPS alpha-1%2C2-glucosyltransferase	42	27	146	284	2.80178e-05
g008629_000005__g008629	mcrB	MrcB subunit of 5-methylcytosine restriction system	34	18	154	293	2.88045e-05
g001051_1_000005__g001051_1	NA	hypothetical protein	16	71	172	240	2.93528e-05
g001418_1_000001__g001418_1	NA	hypothetical protein	16	71	172	240	2.93528e-05
g000822_2_000029__g000822_2	NA	hypothetical protein	172	240	16	71	2.93528e-05
g003488_000005__g003488	ccdA	Antitoxin CcdA	74	183	114	128	3.03299e-05
g008761_000003__g008761	yehD	putative fimbrial-like adhesin protein	43	28	145	283	3.16806e-05
g000995_1_000009__g000995_1	ccdB	Toxin CcdB	75	184	113	127	3.17148e-05
g001041__g001041	dicA	DicA DNA-binding transcriptional repressor	105	231	83	80	3.23083e-05
g015140_000006__g015140	rspB	putative oxidoreductase%2C Zn-dependent and NAD(P)-binding	23	87	165	224	3.25786e-05
g016887_000006__g016887	yaaU	YaaU	23	87	165	224	3.25786e-05
g004893_000005__g004893	NA	hypothetical protein	23	87	165	224	3.25786e-05
g001037__g001037	dicA	hypothetical protein	29	99	159	212	3.58471e-05
g006886_000005__g006886	NA	hypothetical protein	37	116	151	195	3.65104e-05
g001750_2_000013__g001750_2	yihP	YihP GPH transporter	155	203	33	108	3.66423e-05
g002715_1_000008__g002715_1	ompL	putative outer membrane porin L	155	203	33	108	3.66423e-05
g001434_000004__g001434	ygeF	putative protein	169	233	19	78	3.66656e-05
g001611_000004__g001611	ygeI	putative protein	169	234	19	77	3.77977e-05
g002752__g002752	NA	hypothetical protein	4	38	184	273	3.92207e-05
g005524_2_000011__g005524_2	gltS	glutamate:sodium symporter	6	44	182	267	4.26357e-05
g000682_1_000020__g000682_1	yhdJ	DNA adenine methyltransferase	102	225	86	86	4.44861e-05
g001397_2_000010__g001397_2	NA	hypothetical protein	14	2	174	309	4.51231e-05
g001966_1_000001__g001966_1	NA	hypothetical protein	16	70	172	241	4.52301e-05
g001859_1_000012__g001859_1	gspE	putative protein secretion protein for export	125	258	63	53	4.53562e-05
g001195_2_000016__g001195_2	NA	hypothetical protein	1	26	187	285	4.9892e-05
g001293_2_000004__g001293_2	traV	Protein TraV	13	62	175	249	5.16348e-05
g001750_1_000008__g001750_1	yihO	YihO GPH transporter	155	205	33	106	5.58049e-05
g002604_000004__g002604	NA	hypothetical protein	97	217	91	94	5.71971e-05
g001198__g001198	NA	hypothetical protein	61	159	127	152	5.97453e-05
g017720_000006__g017720	NA	hypothetical protein	3	34	185	277	5.9795e-05
g000966_000002__g000966	NA	hypothetical protein	104	227	84	84	6.11163e-05
g000984_1_000008__g000984_1	NA	hypothetical protein	104	227	84	84	6.11163e-05
g001683_1_000013__g001683_1	NA	hypothetical protein	96	215	92	96	6.23919e-05
g001215_1_000005__g001215_1	NA	hypothetical protein	22	83	166	228	6.34256e-05
g002165_1_000012__g002165_1	yghG	putative lipoprotein	127	259	61	52	6.58447e-05
g005995_000005__g005995	NA	hypothetical protein	14	64	174	247	6.67127e-05
g007287_000003__g007287	NA	hypothetical protein	4	36	184	275	6.76099e-05
g005751_1_000013__g005751_1	NA	hypothetical protein	4	36	184	275	6.76099e-05
g006631_000005__g006631	NA	hypothetical protein	4	36	184	275	6.76099e-05
g005646_000005__g005646	NA	hypothetical protein	4	36	184	275	6.76099e-05
g007519_000005__g007519	smc	Chromosome partition protein Smc	4	36	184	275	6.76099e-05
g006799_000004__g006799	NA	hypothetical protein	4	36	184	275	6.76099e-05
g008480_000005__g008480	NA	hypothetical protein	4	36	184	275	6.76099e-05
g010712_000006__g010712	NA	hypothetical protein	4	36	184	275	6.76099e-05
g005953_000001__g005953	NA	hypothetical protein	4	36	184	275	6.76099e-05
g007197_000004__g007197	NA	hypothetical protein	4	36	184	275	6.76099e-05
g007293_000004__g007293	NA	hypothetical protein	4	36	184	275	6.76099e-05
g005745_000005__g005745	NA	hypothetical protein	4	36	184	275	6.76099e-05
g008970_000004__g008970	NA	hypothetical protein	4	36	184	275	6.76099e-05
g015747_000006__g015747	NA	hypothetical protein	4	36	184	275	6.76099e-05
g006856_000005__g006856	NA	hypothetical protein	4	36	184	275	6.76099e-05
g008004_000004__g008004	NA	hypothetical protein	4	36	184	275	6.76099e-05
g008944_000003__g008944	NA	hypothetical protein	4	36	184	275	6.76099e-05
g008897_000005__g008897	NA	hypothetical protein	4	36	184	275	6.76099e-05
g008400_000004__g008400	NA	hypothetical protein	4	36	184	275	6.76099e-05
g003003_1_000013__g003003_1	NA	hypothetical protein	4	36	184	275	6.76099e-05
g007402_000003__g007402	NA	hypothetical protein	4	36	184	275	6.76099e-05
g008110_000005__g008110	NA	hypothetical protein	4	36	184	275	6.76099e-05
g006987_000004__g006987	NA	hypothetical protein	4	36	184	275	6.76099e-05
g008986_000004__g008986	NA	hypothetical protein	4	36	184	275	6.76099e-05
g004583_1_000010__g004583_1	NA	hypothetical protein	4	36	184	275	6.76099e-05
g008247_000003__g008247	NA	hypothetical protein	4	36	184	275	6.76099e-05
g005664_000005__g005664	NA	hypothetical protein	4	36	184	275	6.76099e-05
g005598_000006__g005598	NA	hypothetical protein	4	36	184	275	6.76099e-05
g007538_000005__g007538	NA	hypothetical protein	4	36	184	275	6.76099e-05
g008961_000003__g008961	NA	hypothetical protein	4	36	184	275	6.76099e-05
g001844_3_000038__g001844_3	NA	hypothetical protein	4	36	184	275	6.76099e-05
g003939_1_000012__g003939_1	NA	hypothetical protein	4	36	184	275	6.76099e-05
g004527_000003__g004527	NA	hypothetical protein	4	36	184	275	6.76099e-05
g018226_000006__g018226	NA	hypothetical protein	4	36	184	275	6.76099e-05
g008399_000005__g008399	NA	hypothetical protein	4	36	184	275	6.76099e-05
g007369_000005__g007369	NA	hypothetical protein	4	36	184	275	6.76099e-05
g007974_000002__g007974	NA	hypothetical protein	4	36	184	275	6.76099e-05
g003984_000003__g003984	NA	hypothetical protein	4	36	184	275	6.76099e-05
g017049_000006__g017049	NA	hypothetical protein	4	37	184	274	6.76336e-05
g000753_2__g000753_2	NA	hypothetical protein	4	37	184	274	6.76336e-05
g008946_000003__g008946	NA	hypothetical protein	4	37	184	274	6.76336e-05
g005202__g005202	NA	hypothetical protein	4	37	184	274	6.76336e-05
g008936_000003__g008936	yceD	General stress protein 16U	4	37	184	274	6.76336e-05
g008560_000003__g008560	NA	hypothetical protein	4	37	184	274	6.76336e-05
g008945_000003__g008945	NA	hypothetical protein	4	37	184	274	6.76336e-05
g006598_000002__g006598	NA	hypothetical protein	4	37	184	274	6.76336e-05
g006786_000002__g006786	NA	hypothetical protein	4	37	184	274	6.76336e-05
g000958_000003__g000958	yfdF	putative protein	181	266	7	45	6.97098e-05
g001264_1_000005__g001264_1	NA	hypothetical protein	16	69	172	242	7.00504e-05
g002419__g002419	NA	hypothetical protein	16	69	172	242	7.00504e-05
g002953__g002953	NA	hypothetical protein	15	3	173	308	7.31387e-05
g003187_000002__g003187	NA	hypothetical protein	0	20	188	291	7.46169e-05
g002303_000001__g002303	stxB	Shiga toxin subunit B	2	29	186	282	7.66682e-05
g002273__g002273	stxA	Shiga toxin subunit A	2	29	186	282	7.66682e-05
g000882_000003__g000882	NA	ISL3 family transposase ISEc38	101	110	87	201	8.15381e-05
g001044_1_000008__g001044_1	NA	hypothetical protein	125	256	63	55	8.2705e-05
g003477_000003__g003477	NA	hypothetical protein	97	216	91	95	8.55223e-05
g002136_1_000003__g002136_1	rhlE	ATP-dependent RNA helicase RhlE	15	66	173	245	8.55296e-05
g004760_000004__g004760	NA	hypothetical protein	17	70	171	241	8.80009e-05
g000751_2_000004__g000751_2	NA	hypothetical protein	1	25	187	286	8.91286e-05
g004540_2_000001__g004540_2	NA	hypothetical protein	1	25	187	286	8.91286e-05
g002821_2__g002821_2	NA	hypothetical protein	1	25	187	286	8.91286e-05
g001765_000001__g001765	ybcY	DLP12 prophage%3B predicted SAM-dependent methyltransferase	62	159	126	152	9.00723e-05
g011712_000006__g011712	NA	hypothetical protein	27	92	161	219	9.03494e-05
g015265_000006__g015265	yiaO	2%2C3-diketo-L-gulonate:Na+ symporter - periplasmic binding protein	27	92	161	219	9.03494e-05
g000926_000001__g000926	symE	toxin-like protein of the SOS response	92	97	96	214	9.19997e-05
g001099_1_000005__g001099_1	NA	hypothetical protein	95	212	93	99	9.94281e-05
g000870_1_000010__g000870_1	NA	hypothetical protein	103	224	85	87	0.00010105
g004297__g004297	NA	hypothetical protein	13	2	175	309	0.000109827
g006800_000004__g006800	NA	hypothetical protein	4	35	184	276	0.00011015
g011119_000006__g011119	NA	hypothetical protein	4	35	184	276	0.00011015
g007015_000005__g007015	NA	hypothetical protein	4	35	184	276	0.00011015
g015786_000006__g015786	NA	hypothetical protein	4	35	184	276	0.00011015
g006371_000004__g006371	NA	hypothetical protein	4	35	184	276	0.00011015
g000725_000001__g000725	yjgL	putative protein	182	270	6	41	0.000114984
g001448_000004__g001448	NA	hypothetical protein	6	41	182	270	0.000114984
g003103__g003103	NA	hypothetical protein	5	38	183	273	0.000115596
g004302_000001__g004302	NA	hypothetical protein	5	38	183	273	0.000115596
g001844_1_000010__g001844_1	NA	hypothetical protein	5	38	183	273	0.000115596
g005392_000006__g005392	NA	hypothetical protein	37	112	151	199	0.00011708
g001846_000002__g001846	clpB	hypothetical protein	106	228	82	83	0.000124441
g000746_1_000025__g000746_1	NA	hypothetical protein	105	227	83	84	0.00012659
g000702_000004__g000702	NA	hypothetical protein	105	227	83	84	0.00012659
g000946_1_000013__g000946_1	traA	hypothetical protein	98	216	90	95	0.000127258
g000704_2_000003__g000704_2	rrrQ	Qin prophage%3B predicted lysozyme	38	114	150	197	0.000127284
g000914_2_000013__g000914_2	traC	Protein TraC	97	215	91	96	0.000128018
g000734_000002__g000734	NA	hypothetical protein	158	214	30	97	0.00013013
g002510_000002__g002510	espF(U)	Secreted effector protein EspF(U)	2	28	186	283	0.000131924
g003914_000005__g003914	NA	hypothetical protein	2	28	186	283	0.000131924
g007004_1_000009__g007004_1	NA	hypothetical protein	2	28	186	283	0.000131924
g000761_4_000019__g000761_4	NA	hypothetical protein	2	28	186	283	0.000131924
g009041_000003__g009041	NA	hypothetical protein	0	19	188	292	0.000132314
g004992_000005__g004992	NA	hypothetical protein	0	19	188	292	0.000132314
g001406_000005__g001406	NA	hypothetical protein	0	19	188	292	0.000132314
g002142_1_000004__g002142_1	traC	DNA primase TraC	11	1	177	310	0.00014421
g000814_000004__g000814	finO	Fertility inhibition protein	115	241	73	70	0.000145643
g001127_3_000058__g001127_3	cspF	Qin prophage%3B cold shock protein	148	194	40	117	0.000148047
g000877_1_000007__g000877_1	insF-1	IS3 element protein InsF	86	89	102	222	0.000151208
g001397_1_000003__g001397_1	NA	hypothetical protein	17	5	171	306	0.000155368
g001608_000003__g001608	NA	hypothetical protein	36	23	152	288	0.000156126
g006220_000006__g006220	NA	hypothetical protein	14	62	174	249	0.000161251
g004299_000003__g004299	NA	hypothetical protein	14	62	174	249	0.000161251
g004487_000005__g004487	lpxD	UDP-3-O-(R-3-hydroxymyristoyl)-glucosamine N-acyltransferase	14	61	174	250	0.000161266
g002725_1_000013__g002725_1	NA	hypothetical protein	1	24	187	287	0.000161949
g004540_1_000019__g004540_1	NA	hypothetical protein	1	24	187	287	0.000161949
g002821_1_000005__g002821_1	NA	hypothetical protein	1	24	187	287	0.000161949
g000706_3_000036__g000706_3	xerC	Tyrosine recombinase XerC	1	24	187	287	0.000161949
g001857_2_000004__g001857_2	insL-3	hypothetical protein	74	72	114	239	0.000162222
g001586_3__g001586_3	apxIB	Toxin RTX-I translocation ATP-binding protein	27	14	161	297	0.000162869
g001314_000003__g001314	dsdC	DsdC DNA-binding transcriptional dual regulator	132	165	56	146	0.000163395
g004482_000001__g004482	NA	hypothetical protein	1	23	187	288	0.000165672
g002272_000003__g002272	NA	hypothetical protein	1	23	187	288	0.000165672
g001746_000003__g001746	yojO	hypothetical protein	187	288	1	23	0.000165672
g005040_000006__g005040	hopW1-1	Effector protein hopW1-1	1	23	187	288	0.000165672
g004177_1_000007__g004177_1	NA	hypothetical protein	1	23	187	288	0.000165672
g000653_1_000005__g000653_1	NA	hypothetical protein	135	267	53	44	0.000172807
g002084_1_000006__g002084_1	yihQ	alpha-glucosidase	155	208	33	103	0.000173935
g003548_000005__g003548	NA	hypothetical protein	61	54	127	257	0.000174119
g003982_000004__g003982	dkgA	methylglyoxal reductase [multifunctional]	49	133	139	178	0.0001774
g014223_000006__g014223	NA	hypothetical protein	4	34	184	277	0.000181289
g004114_2_000003__g004114_2	yhdV	putative outer membrane lipoprotein	4	34	184	277	0.000181289
g015940_000006__g015940	NA	hypothetical protein	4	34	184	277	0.000181289
g010770_000006__g010770	NA	hypothetical protein	4	34	184	277	0.000181289
g011676_000006__g011676	NA	hypothetical protein	4	34	184	277	0.000181289
g011357_000006__g011357	NA	hypothetical protein	4	34	184	277	0.000181289
g008315_000005__g008315	NA	hypothetical protein	4	34	184	277	0.000181289
g003356_000002__g003356	NA	hypothetical protein	4	34	184	277	0.000181289
g002761_000003__g002761	NA	hypothetical protein	98	215	90	96	0.000187169
g004936__g004936	NA	hypothetical protein	5	37	183	274	0.000187499
g004730__g004730	NA	hypothetical protein	5	37	183	274	0.000187499
g006128_000001__g006128	NA	hypothetical protein	5	37	183	274	0.000187499
g005041_000002__g005041	NA	hypothetical protein	5	37	183	274	0.000187499
g005517_000001__g005517	NA	hypothetical protein	5	37	183	274	0.000187499
g004725_000001__g004725	NA	hypothetical protein	5	37	183	274	0.000187499
g006160__g006160	NA	hypothetical protein	5	37	183	274	0.000187499
g006062__g006062	traC	Protein TraC	5	37	183	274	0.000187499
g004059__g004059	NA	hypothetical protein	5	37	183	274	0.000187499
g005509_000001__g005509	NA	hypothetical protein	5	37	183	274	0.000187499
g005731__g005731	NA	hypothetical protein	5	37	183	274	0.000187499
g008606_1_000007__g008606_1	mmuP	S-methyl-L-methionine transporter	24	11	164	300	0.000191409
g006249_1_000008__g006249_1	mmuM	homocysteine methyltransferase	24	11	164	300	0.000191409
g000999_1_000006__g000999_1	NA	hypothetical protein	39	27	149	284	0.000193374
g000833_2_000007__g000833_2	NA	hypothetical protein	96	212	92	99	0.000200767
g001232_3_000008__g001232_3	speF	ornithine decarboxylase%2C degradative	26	13	162	298	0.000206153
g003733_000001__g003733	NA	hypothetical protein	54	46	134	265	0.000213787
g001840_1_000007__g001840_1	NA	hypothetical protein	96	211	92	100	0.000214246
g001040_1_000007__g001040_1	NA	hypothetical protein	96	211	92	100	0.000214246
g000663_000002__g000663	clpP	hypothetical protein	140	273	48	38	0.000214997
g002209__g002209	NA	hypothetical protein	9	48	179	263	0.000227741
g004478_1_000010__g004478_1	tetD	Transposon Tn10 TetD protein	9	48	179	263	0.000227741
g007241_000005__g007241	NA	hypothetical protein	2	27	186	284	0.000230101
g002229_1_000007__g002229_1	NA	hypothetical protein	47	128	141	183	0.000234764
g018091_000006__g018091	NA	hypothetical protein	0	18	188	293	0.000239419
g014622_000006__g014622	NA	hypothetical protein	0	18	188	293	0.000239419
g004355_2_000009__g004355_2	ydeN	putative sulfatase	0	18	188	293	0.000239419
g000679_1_000001__g000679_1	NA	hypothetical protein	57	146	131	165	0.000246689
g002620_000003__g002620	NA	hypothetical protein	119	245	69	66	0.000254839
g001028_000003__g001028	NA	hypothetical protein	8	45	180	266	0.000255007
g000948_1_000005__g000948_1	NA	hypothetical protein	89	200	99	111	0.000255074
g001925_000006__g001925	NA	hypothetical protein	100	217	88	94	0.000255847
g005285__g005285	NA	hypothetical protein	12	2	176	309	0.00026404
g001727_000005__g001727	NA	hypothetical protein	88	198	100	113	0.000266227
g000892_1_000002__g000892_1	NA	hypothetical protein	107	227	81	84	0.000272918
g010769_000006__g010769	NA	hypothetical protein	1	22	187	289	0.000279819
g006887_000006__g006887	NA	hypothetical protein	104	119	84	192	0.000280232
g004696_000005__g004696	NA	hypothetical protein	19	71	169	240	0.000288895
g001855_2_000002__g001855_2	shiA	shikimate:H+ symporter	27	88	161	223	0.000288942
g007198_000005__g007198	NA	hypothetical protein	4	33	184	278	0.000301283
g016061_000006__g016061	NA	hypothetical protein	4	33	184	278	0.000301283
g007212_000003__g007212	NA	hypothetical protein	4	33	184	278	0.000301283
g011600_000006__g011600	NA	hypothetical protein	4	33	184	278	0.000301283
g017279_000006__g017279	NA	hypothetical protein	4	33	184	278	0.000301283
g007806_000005__g007806	NA	hypothetical protein	4	33	184	278	0.000301283
g001122_000001__g001122	NA	hypothetical protein	17	66	171	245	0.000306165
g007557_000002__g007557	NA	hypothetical protein	5	36	183	275	0.000306743
g006007__g006007	NA	hypothetical protein	5	36	183	275	0.000306743
g008264_000002__g008264	NA	hypothetical protein	5	36	183	275	0.000306743
g008795_000002__g008795	NA	hypothetical protein	5	36	183	275	0.000306743
g005575_000001__g005575	NA	hypothetical protein	5	36	183	275	0.000306743
g004963_000002__g004963	NA	hypothetical protein	5	36	183	275	0.000306743
g005132_000001__g005132	NA	hypothetical protein	5	36	183	275	0.000306743
g008346_000002__g008346	NA	hypothetical protein	5	36	183	275	0.000306743
g007834_000002__g007834	NA	hypothetical protein	5	36	183	275	0.000306743
g005098__g005098	NA	hypothetical protein	5	36	183	275	0.000306743
g008222_000001__g008222	NA	hypothetical protein	5	36	183	275	0.000306743
g005256_000002__g005256	NA	hypothetical protein	5	36	183	275	0.000306743
g005787_000002__g005787	dam	DNA adenine methyltransferase	5	36	183	275	0.000306743
g005376_000001__g005376	NA	hypothetical protein	5	36	183	275	0.000306743
g007540_000001__g007540	NA	hypothetical protein	5	36	183	275	0.000306743
g006335__g006335	NA	hypothetical protein	5	36	183	275	0.000306743
g007942_000002__g007942	NA	hypothetical protein	5	36	183	275	0.000306743
g003450_2_000001__g003450_2	NA	hypothetical protein	5	36	183	275	0.000306743
g008856_000003__g008856	NA	hypothetical protein	5	36	183	275	0.000306743
g005421__g005421	NA	hypothetical protein	5	36	183	275	0.000306743
g004524_000001__g004524	NA	hypothetical protein	5	36	183	275	0.000306743
g017644_000006__g017644	hipA	Serine/threonine-protein kinase toxin HipA	5	36	183	275	0.000306743
g001844_2_000011__g001844_2	NA	hypothetical protein	5	36	183	275	0.000306743
g007576_000003__g007576	dsbC	Thiol:disulfide interchange protein DsbC	5	36	183	275	0.000306743
g004941_000001__g004941	NA	hypothetical protein	5	36	183	275	0.000306743
g006032_000001__g006032	NA	hypothetical protein	5	36	183	275	0.000306743
g005254__g005254	NA	hypothetical protein	5	36	183	275	0.000306743
g006238__g006238	NA	hypothetical protein	5	36	183	275	0.000306743
g005950__g005950	NA	hypothetical protein	5	36	183	275	0.000306743
g004916_000002__g004916	NA	hypothetical protein	5	36	183	275	0.000306743
g006925_000001__g006925	NA	hypothetical protein	5	36	183	275	0.000306743
g008737_000001__g008737	NA	hypothetical protein	5	36	183	275	0.000306743
g005943_000002__g005943	NA	hypothetical protein	5	36	183	275	0.000306743
g000644_2_000006__g000644_2	NA	hypothetical protein	5	36	183	275	0.000306743
g007127__g007127	NA	hypothetical protein	5	36	183	275	0.000306743
g005792_000001__g005792	NA	hypothetical protein	5	36	183	275	0.000306743
g005588__g005588	NA	hypothetical protein	5	36	183	275	0.000306743
g006131__g006131	NA	hypothetical protein	5	36	183	275	0.000306743
g006471_000002__g006471	NA	hypothetical protein	5	36	183	275	0.000306743
g004848__g004848	NA	hypothetical protein	5	36	183	275	0.000306743
g008259_000001__g008259	NA	hypothetical protein	5	36	183	275	0.000306743
g007318_000003__g007318	uvrD	DNA-dependent ATPase I and helicase II	5	36	183	275	0.000306743
g003593_1_000003__g003593_1	NA	hypothetical protein	5	36	183	275	0.000306743
g005370_000001__g005370	NA	hypothetical protein	5	36	183	275	0.000306743
g008066_000002__g008066	NA	hypothetical protein	5	36	183	275	0.000306743
g007092__g007092	NA	hypothetical protein	5	36	183	275	0.000306743
g009024_000002__g009024	NA	hypothetical protein	5	36	183	275	0.000306743
g007944_000005__g007944	cmi	Colicin-M immunity protein	5	36	183	275	0.000306743
g005185__g005185	NA	hypothetical protein	5	36	183	275	0.000306743
g005408__g005408	NA	hypothetical protein	5	36	183	275	0.000306743
g007413_000001__g007413	NA	hypothetical protein	5	36	183	275	0.000306743
g004999_000001__g004999	NA	hypothetical protein	5	36	183	275	0.000306743
g008478__g008478	NA	hypothetical protein	5	36	183	275	0.000306743
g004914_000001__g004914	NA	hypothetical protein	5	36	183	275	0.000306743
g007219_000003__g007219	NA	hypothetical protein	5	36	183	275	0.000306743
g008345_000003__g008345	higB-1	Toxin HigB-1	5	36	183	275	0.000306743
g003450_1_000008__g003450_1	NA	hypothetical protein	5	36	183	275	0.000306743
g008236_000002__g008236	NA	hypothetical protein	5	36	183	275	0.000306743
g008811_000002__g008811	NA	hypothetical protein	5	36	183	275	0.000306743
g005249_000001__g005249	NA	hypothetical protein	5	36	183	275	0.000306743
g006539__g006539	NA	hypothetical protein	5	36	183	275	0.000306743
g005886_000001__g005886	NA	hypothetical protein	5	36	183	275	0.000306743
g006722_000001__g006722	NA	hypothetical protein	5	36	183	275	0.000306743
g008904_000003__g008904	NA	hypothetical protein	5	36	183	275	0.000306743
g005807__g005807	NA	hypothetical protein	5	36	183	275	0.000306743
g007869_000003__g007869	NA	hypothetical protein	5	36	183	275	0.000306743
g005434__g005434	NA	hypothetical protein	5	36	183	275	0.000306743
g005536_000001__g005536	NA	hypothetical protein	5	36	183	275	0.000306743
g005169__g005169	NA	hypothetical protein	5	36	183	275	0.000306743
g008124_000003__g008124	parM	Plasmid segregation protein ParM	5	36	183	275	0.000306743
g004745_000002__g004745	NA	hypothetical protein	5	36	183	275	0.000306743
g005463_000002__g005463	NA	hypothetical protein	5	36	183	275	0.000306743
g006343_000003__g006343	repB	RepFIB replication protein A	5	36	183	275	0.000306743
g006290_000002__g006290	NA	hypothetical protein	5	36	183	275	0.000306743
g007485_000002__g007485	NA	hypothetical protein	5	36	183	275	0.000306743
g007541_000002__g007541	NA	hypothetical protein	5	36	183	275	0.000306743
g005401_000001__g005401	NA	hypothetical protein	5	36	183	275	0.000306743
g005877__g005877	NA	hypothetical protein	5	36	183	275	0.000306743
g006109__g006109	NA	hypothetical protein	5	36	183	275	0.000306743
g005860_000002__g005860	virB	Virulence regulon transcriptional activator VirB	5	36	183	275	0.000306743
g006217_000001__g006217	NA	hypothetical protein	5	36	183	275	0.000306743
g006025_000002__g006025	NA	hypothetical protein	5	36	183	275	0.000306743
g008231_000003__g008231	NA	hypothetical protein	5	36	183	275	0.000306743
g000766_1_000011__g000766_1	NA	hypothetical protein	78	181	110	130	0.000314532
g002018_000003__g002018	cysB	hypothetical protein	178	261	10	50	0.000314978
g000937_1_000005__g000937_1	insI-2	transposase of IS30	116	140	72	171	0.000316328
g000706_2_000001__g000706_2	xerC	Tyrosine recombinase XerC	116	240	72	71	0.000329067
g001286__g001286	ydaS	hypothetical protein	56	143	132	168	0.000340198
g000951_1_000005__g000951_1	NA	hypothetical protein	58	147	130	164	0.000349815
g005462_000004__g005462	merA	Mercuric reductase	25	13	163	298	0.000362301
g006628_000002__g006628	NA	hypothetical protein	25	13	163	298	0.000362301
g017832_000006__g017832	cvaA	Colicin V secretion protein CvaA	10	1	178	310	0.000364009
g005088_000002__g005088	NA	hypothetical protein	10	1	178	310	0.000364009
g006222_000001__g006222	NA	hypothetical protein	10	1	178	310	0.000364009
g008295_000001__g008295	NA	hypothetical protein	10	1	178	310	0.000364009
g005870_000003__g005870	xerC	Tyrosine recombinase XerC	10	1	178	310	0.000364009
g004780_000004__g004780	intF	CP4-6 prophage%3B predicted phage integrase	10	1	178	310	0.000364009
g010780_000006__g010780	NA	hypothetical protein	10	1	178	310	0.000364009
g017011_000006__g017011	NA	hypothetical protein	10	1	178	310	0.000364009
g018018_000006__g018018	NA	hypothetical protein	10	1	178	310	0.000364009
g006807_000001__g006807	NA	hypothetical protein	10	1	178	310	0.000364009
g004909_1_000007__g004909_1	NA	hypothetical protein	9	46	179	265	0.00036433
g000658_5_000048__g000658_5	yjiQ	hypothetical protein	140	272	48	39	0.000368305
g001496_2__g001496_2	NA	hypothetical protein	49	130	139	181	0.000368456
g005330_1_000007__g005330_1	NA	hypothetical protein	8	0	180	311	0.00036931
g003052_000002__g003052	htpX	Protease HtpX	8	0	180	311	0.00036931
g011485_000006__g011485	NA	hypothetical protein	8	0	180	311	0.00036931
g008657_1_000008__g008657_1	hspA	hypothetical protein	8	0	180	311	0.00036931
g005548_1_000007__g005548_1	NA	hypothetical protein	8	0	180	311	0.00036931
g012297_000006__g012297	trxC	Thioredoxin 2	8	0	180	311	0.00036931
g007339_000002__g007339	kefC	K+ : H+ antiporter KefC	8	0	180	311	0.00036931
g004587_000005__g004587	ybbA	putative protein YbbA	16	64	172	247	0.000371813
g011842_000006__g011842	NA	hypothetical protein	16	63	172	248	0.000378409
g005514_000005__g005514	malE	maltose ABC transporter - periplasmic binding protein	16	63	172	248	0.000378409
g003021__g003021	NA	hypothetical protein	13	3	175	308	0.000390213
g003511_1_000006__g003511_1	NA	hypothetical protein	2	25	186	286	0.000398987
g006254_000006__g006254	NA	hypothetical protein	2	25	186	286	0.000398987
g003478_000004__g003478	NA	hypothetical protein	2	25	186	286	0.000398987
g003126_000002__g003126	NA	hypothetical protein	2	25	186	286	0.000398987
g005593_000004__g005593	NA	hypothetical protein	2	25	186	286	0.000398987
g000683_1_000038__g000683_1	traD	Coupling protein TraD	108	227	80	84	0.00039949
g002075_000004__g002075	NA	hypothetical protein	2	26	186	285	0.000406205
g002411_1_000001__g002411_1	NA	hypothetical protein	8	44	180	267	0.000406964
g001117_1_000010__g001117_1	yghF	putative secretion pathway protein%2C C-type protein	133	262	55	49	0.000410101
g001209_2__g001209_2	stpA	H-NS-like DNA-binding protein with RNA chaperone activity	11	51	177	260	0.000412111
g000911_2_000003__g000911_2	NA	IS5 family transposase IS903	48	40	140	271	0.000420331
g000930_000004__g000930	yfjX	CP4-57 prophage%3B predicted antirestriction protein	118	242	70	69	0.000433497
g001992_2_000001__g001992_2	dcm	DNA-cytosine methyltransferase	13	56	175	255	0.000441618
g000892_2_000003__g000892_2	NA	hypothetical protein	46	124	142	187	0.000442744
g004255_000003__g004255	NA	hypothetical protein	0	17	188	294	0.000442766
g015677_000006__g015677	NA	hypothetical protein	0	17	188	294	0.000442766
g000681_7_000129__g000681_7	nmpC	outer membrane porin protein%3B locus of qsr prophage	0	17	188	294	0.000442766
g006132_000002__g006132	mnaT	L-amino acid N-acyltransferase	0	17	188	294	0.000442766
g002148_000002__g002148	NA	hypothetical protein	0	17	188	294	0.000442766
g000833_1_000009__g000833_1	NA	hypothetical protein	97	210	91	101	0.000445968
g003006_000004__g003006	NA	hypothetical protein	7	41	181	270	0.00044965
g001901_000001__g001901	yqeJ	putative protein	173	250	15	61	0.000455534
g005511_1_000006__g005511_1	yihS	mannose isomerase	160	222	28	89	0.000456971
g003007_000005__g003007	NA	hypothetical protein	15	60	173	251	0.000464738
g000927_000001__g000927	dinI	DNA damage-inducible protein I	36	105	152	206	0.000465488
g004505_000005__g004505	NA	hypothetical protein	104	221	84	90	0.000467675
g000705_3_000010__g000705_3	NA	hypothetical protein	3	29	185	282	0.000474311
g000890_000001__g000890	ybcQ	DLP12 prophage%3B predicted antitermination protein	123	248	65	63	0.000475264
g000874_000001__g000874	NA	hypothetical protein	41	114	147	197	0.00047896
g001471_2_000018__g001471_2	NA	hypothetical protein	1	21	187	290	0.000479272
g000761_5_000036__g000761_5	NA	hypothetical protein	1	21	187	290	0.000479272
g004653_000003__g004653	NA	hypothetical protein	1	21	187	290	0.000479272
g001991_000002__g001991	NA	hypothetical protein	10	48	178	263	0.000481478
g007520_000006__g007520	tetA	Tetracycline resistance protein%2C class B	10	48	178	263	0.000481478
g008367_000006__g008367	tetC	Transposon Tn10 TetC protein	10	48	178	263	0.000481478
g002104_000002__g002104	yhaB	putative protein	182	273	6	38	0.000484523
g004534_000001__g004534	NA	hypothetical protein	6	37	182	274	0.000490567
g005156__g005156	NA	hypothetical protein	6	37	182	274	0.000490567
g004514__g004514	NA	hypothetical protein	6	37	182	274	0.000490567
g006188_000003__g006188	umuC	SOS mutagenesis and repair	6	37	182	274	0.000490567
g003441_000001__g003441	NA	hypothetical protein	6	37	182	274	0.000490567
g004578_000001__g004578	NA	hypothetical protein	6	37	182	274	0.000490567
g004807_000001__g004807	NA	hypothetical protein	6	37	182	274	0.000490567
g000683_2_000001__g000683_2	traI	Multifunctional conjugation protein TraI	110	230	78	81	0.000497607
g001271_1_000005__g001271_1	NA	hypothetical protein	20	72	168	239	0.000500598
g000646_2__g000646_2	nohA	Qin prophage%3B predicted packaging protein	58	145	130	166	0.000508978
g010226_000006__g010226	NA	hypothetical protein	4	31	184	280	0.000509292
g000942_1_000003__g000942_1	NA	hypothetical protein	37	27	151	284	0.000509789
g000687_1_000001__g000687_1	NA	hypothetical protein	49	129	139	182	0.000510842
g007742__g007742	NA	hypothetical protein	5	34	183	277	0.000511427
g001050_1_000010__g001050_1	yhbX	putative hydrolase%2C inner membrane	176	258	12	53	0.000528225
g005266_000006__g005266	NA	hypothetical protein	12	53	176	258	0.000528225
g002050__g002050	NA	hypothetical protein	20	9	168	302	0.000567661
g000719_000004__g000719	NA	hypothetical protein	115	236	73	75	0.000582044
g001256_1_000024__g001256_1	lacA	galactoside O-acetyltransferase monomer	164	232	24	79	0.000613736
g005555_000006__g005555	NA	IS21 family transposase ISEc12	41	32	147	279	0.000614724
g002590_1_000002__g002590_1	traR	Protein TraR	11	2	177	309	0.000626233
g004870_000004__g004870	NA	hypothetical protein	11	2	177	309	0.000626233
g006404_000003__g006404	NA	hypothetical protein	11	2	177	309	0.000626233
g003491_000004__g003491	NA	hypothetical protein	11	2	177	309	0.000626233
g005736_000004__g005736	merT	Mercuric transport protein MerT	24	13	164	298	0.00063676
g007299_000002__g007299	merC	Mercuric transport protein MerC	24	13	164	298	0.00063676
g002513_1_000003__g002513_1	NA	hypothetical protein	31	20	157	291	0.0006518
g010863_000006__g010863	NA	hypothetical protein	31	20	157	291	0.0006518
g001471_1_000008__g001471_1	NA	hypothetical protein	2	24	186	287	0.000661378
g007051_1_000012__g007051_1	NA	hypothetical protein	105	221	83	90	0.000668948
g007162_000005__g007162	NA	hypothetical protein	13	55	175	256	0.00066963
g002649_000003__g002649	phnG	PhnG subunit of methylphosphonate degradation complex	174	307	14	4	0.000675996
g002257_000003__g002257	NA	hypothetical protein	15	5	173	306	0.000676522
g001409_000004__g001409	NA	IS110 family transposase IS621	48	126	140	185	0.000685357
g000692_1_000001__g000692_1	NA	hypothetical protein	112	231	76	80	0.000702675
g000762_000004__g000762	NA	hypothetical protein	117	239	71	72	0.000713426
g001949_000001__g001949	NA	hypothetical protein	19	8	169	303	0.000723851
g005683_000002__g005683	NA	hypothetical protein	19	8	169	303	0.000723851
g002451_000004__g002451	NA	hypothetical protein	10	47	178	264	0.000733822
g001220_000001__g001220	NA	hypothetical protein	20	70	168	241	0.000735657
g001534_000001__g001534	NA	hypothetical protein	33	97	155	214	0.000742798
g001159_6_000016__g001159_6	cspI	Qin prophage%3B cold shock protein	162	228	26	83	0.000756495
g005684_000004__g005684	NA	hypothetical protein	6	36	182	275	0.000762826
g007770_000005__g007770	NA	hypothetical protein	6	36	182	275	0.000762826
g008398_000004__g008398	NA	hypothetical protein	6	36	182	275	0.000762826
g001716_2_000008__g001716_2	intE	e14 prophage%3B predicted integrase	6	36	182	275	0.000762826
g001126_1_000012__g001126_1	hokA	hypothetical protein	185	284	3	27	0.000768956
g001315_1_000004__g001315_1	yadK	putative fimbrial-like adhesin protein	146	277	42	34	0.000786083
g004598_000001__g004598	NA	hypothetical protein	5	33	183	278	0.000803628
g001602_000001__g001602	NA	hypothetical protein	18	65	170	246	0.000804414
g003954_000006__g003954	mngB	hypothetical protein	16	61	172	250	0.000814459
g001507_000003__g001507	kilR	hypothetical protein	53	135	135	176	0.000823758
g000697_000001__g000697	ybcO	DLP12 prophage%3B predicted protein	109	226	79	85	0.000827664
g003254_000004__g003254	NA	hypothetical protein	1	20	187	291	0.000833261
g004196_000005__g004196	NA	hypothetical protein	188	295	0	16	0.000836554
g000761_6_000004__g000761_6	NA	hypothetical protein	0	16	188	295	0.000836554
g002182_000004__g002182	NA	hypothetical protein	0	16	188	295	0.000836554
g003266_000005__g003266	dinI	DNA damage-inducible protein I	188	295	0	16	0.000836554
g005250_000003__g005250	NA	hypothetical protein	0	16	188	295	0.000836554
g010868_000006__g010868	NA	hypothetical protein	0	16	188	295	0.000836554
g001843_1_000005__g001843_1	yddB	putative porin protein	188	295	0	16	0.000836554
g001537_3_000007__g001537_3	sigL	ECF RNA polymerase sigma factor SigL	0	16	188	295	0.000836554
g016578_000006__g016578	NA	hypothetical protein	0	16	188	295	0.000836554
g003511_2_000005__g003511_2	NA	hypothetical protein	0	16	188	295	0.000836554
g012830_000006__g012830	fusA	elongation factor G	0	16	188	295	0.000836554
g013012_000006__g013012	NA	hypothetical protein	0	16	188	295	0.000836554
g007929_000002__g007929	NA	hypothetical protein	0	16	188	295	0.000836554
g000960_2_000004__g000960_2	traQ	Protein TraQ	0	16	188	295	0.000836554
g007133__g007133	NA	hypothetical protein	0	16	188	295	0.000836554
g007486_000003__g007486	NA	hypothetical protein	0	16	188	295	0.000836554
g008146_000004__g008146	NA	hypothetical protein	0	15	188	296	0.000839655
g009768_000006__g009768	NA	hypothetical protein	0	15	188	296	0.000839655
g007433_000005__g007433	selB	selenocysteyl-tRNA-specific translation elongation factor	188	296	0	15	0.000839655
g010264_000006__g010264	NA	hypothetical protein	0	15	188	296	0.000839655
g014872_000006__g014872	wcaE	putative colanic acid biosynthesis glycosyl transferase	0	15	188	296	0.000839655
g009802_000006__g009802	NA	hypothetical protein	0	15	188	296	0.000839655
g007168_000005__g007168	NA	hypothetical protein	0	15	188	296	0.000839655
g008978_000002__g008978	virB1	hypothetical protein	0	15	188	296	0.000839655
g002972_000005__g002972	ariR	regulator of acid resistance%2C influenced by indole	179	267	9	44	0.00084988
g006434_000005__g006434	NA	hypothetical protein	9	1	179	310	0.000908761
g007262_000005__g007262	NA	hypothetical protein	9	1	179	310	0.000908761
g011056_000006__g011056	NA	hypothetical protein	9	1	179	310	0.000908761
g008705_000005__g008705	NA	hypothetical protein	9	1	179	310	0.000908761
g012598_000006__g012598	NA	hypothetical protein	9	1	179	310	0.000908761
g016590_000006__g016590	NA	hypothetical protein	9	1	179	310	0.000908761
g017962_000006__g017962	NA	hypothetical protein	9	1	179	310	0.000908761
g014478_000006__g014478	NA	hypothetical protein	9	1	179	310	0.000908761
g004494_000005__g004494	NA	hypothetical protein	9	1	179	310	0.000908761
g011679_000006__g011679	NA	hypothetical protein	9	1	179	310	0.000908761
g009909_000006__g009909	NA	hypothetical protein	9	1	179	310	0.000908761
g010088_000006__g010088	NA	hypothetical protein	9	1	179	310	0.000908761
g007150_000005__g007150	NA	hypothetical protein	9	1	179	310	0.000908761
g011845_000006__g011845	NA	hypothetical protein	9	1	179	310	0.000908761
g001912_2_000021__g001912_2	NA	hypothetical protein	9	1	179	310	0.000908761
g008373_000005__g008373	NA	hypothetical protein	9	1	179	310	0.000908761
g015751_000006__g015751	NA	hypothetical protein	9	1	179	310	0.000908761
g015379_000006__g015379	NA	hypothetical protein	9	1	179	310	0.000908761
g008294_000006__g008294	NA	hypothetical protein	9	1	179	310	0.000908761
g008348_000004__g008348	NA	hypothetical protein	9	1	179	310	0.000908761
g016239_000006__g016239	NA	hypothetical protein	9	1	179	310	0.000908761
g004132_000006__g004132	nemR	NemR DNA-binding transcriptional repressor	17	7	171	304	0.000909056
g000854_2_000003__g000854_2	yhiL	putative protein	57	141	131	170	0.000946523
g000865_000001__g000865	dicB	Qin prophage%3B cell division inhibition protein	148	279	40	32	0.000957212
g000656_2__g000656_2	yfdO	hypothetical protein	148	279	40	32	0.000957212
g001424_000004__g001424	NA	hypothetical protein	22	74	166	237	0.000962724
g003907_000005__g003907	yjjJ	putative DNA-binding transcriptional regulator	34	25	154	286	0.000969792
g002685_000006__g002685	malG	maltose ABC transporter - membrane subunit	17	63	171	248	0.000970915
g000885_1_000005__g000885_1	NA	hypothetical protein	37	104	151	207	0.000996892
g002124__g002124	parM	Plasmid segregation protein ParM	37	104	151	207	0.000996892
g007394_000004__g007394	NA	hypothetical protein	7	0	181	311	0.00100387
g003090_1_000007__g003090_1	ftsH	ATP-dependent zinc metalloprotease FtsH	7	0	181	311	0.00100387
g008458_000003__g008458	NA	hypothetical protein	7	0	181	311	0.00100387
g005568_2_000008__g005568_2	mhpB	3-(2%2C3-dihydroxyphenyl)propionate dioxygenase monomer	7	0	181	311	0.00100387
g007370_000004__g007370	NA	hypothetical protein	7	0	181	311	0.00100387
g003953_1_000014__g003953_1	NA	hypothetical protein	7	0	181	311	0.00100387
g005528_000001__g005528	intB	KpLE2 phage-like element%3B predicted integrase	7	0	181	311	0.00100387
g007100__g007100	NA	hypothetical protein	7	0	181	311	0.00100387
g008147_2_000007__g008147_2	mhpE	4-hydroxy-2-ketovalerate aldolase	7	0	181	311	0.00100387
g006569_000006__g006569	xerD	Tyrosine recombinase XerD	7	0	181	311	0.00100387
g013258_000006__g013258	NA	hypothetical protein	7	0	181	311	0.00100387
g007204_1_000006__g007204_1	hspA	Spore protein SP21	7	0	181	311	0.00100387
g006097__g006097	NA	hypothetical protein	7	0	181	311	0.00100387
g006433__g006433	NA	hypothetical protein	7	0	181	311	0.00100387
g002370_2__g002370_2	NA	hypothetical protein	7	0	181	311	0.00100387
g000774_2_000048__g000774_2	gspD	putative protein secretion protein for export	137	265	51	46	0.00102438
g000895_2_000011__g000895_2	yehB	putative outer membrane usher protein	158	291	30	20	0.00104547
g003581_000004__g003581	bcsQ	putative cellulose biosynthesis protein	172	305	16	6	0.00104873
g001627_000005__g001627	NA	hypothetical protein	92	199	96	112	0.00105127
g000682_2_000002__g000682_2	yhdJ	hypothetical protein	62	149	126	162	0.00108296
g011288_000006__g011288	NA	hypothetical protein	7	38	181	273	0.00108802
g001359_000002__g001359	NA	hypothetical protein	52	132	136	179	0.00110238
g006962_1_000012__g006962_1	NA	hypothetical protein	2	23	186	288	0.00110896
g001027_2__g001027_2	NA	hypothetical protein	2	23	186	288	0.00110896
g008423_000003__g008423	merP	Mercuric transport protein periplasmic component	23	13	165	298	0.00111553
g013528_000006__g013528	dosP	c-di-GMP phosphodiesterase%2C heme-regulated	23	13	165	298	0.00111553
g018074_000006__g018074	NA	hypothetical protein	10	46	178	265	0.00112226
g003372_2_000007__g003372_2	afuC	CP4-6 prophage%3B predicted ferric transporter subunit/ATP-binding component of ABC superfamily protein	32	23	156	288	0.00113179
g002751_000005__g002751	NA	hypothetical protein	16	60	172	251	0.00119869
g000864_000002__g000864	NA	hypothetical protein	12	50	176	261	0.0012131
g002681__g002681	cba	Colicin-B	12	50	176	261	0.0012131
g001763_000001__g001763	NA	hypothetical protein	12	50	176	261	0.0012131
g000983_1_000003__g000983_1	NA	hypothetical protein	55	137	133	174	0.00121589
g000997_2_000003__g000997_2	intQ	Qin prophage%3B predicted defective integrase	14	55	174	256	0.00122153
g005198_000005__g005198	NA	hypothetical protein	3	26	185	285	0.00125732
g001199__g001199	NA	hypothetical protein	3	26	185	285	0.00125732
g001035_000002__g001035	NA	hypothetical protein	56	138	132	173	0.00127067
g005391_000004__g005391	zntR	ZntR transcriptional activator	26	16	162	295	0.001296
g001959__g001959	virB1	hypothetical protein	26	16	162	295	0.001296
g015637_000006__g015637	yqjZ	putative protein YqjZ	9	43	179	268	0.0013059
g014054_000006__g014054	NA	hypothetical protein	9	43	179	268	0.0013059
g002676_000001__g002676	NA	hypothetical protein	9	43	179	268	0.0013059
g002271_1_000005__g002271_1	NA	hypothetical protein	9	43	179	268	0.0013059
g005133_000004__g005133	NA	hypothetical protein	160	226	28	85	0.00132311
g002774_000004__g002774	NA	hypothetical protein	19	66	169	245	0.00132489
g001158_1_000001__g001158_1	NA	hypothetical protein	106	220	82	91	0.00134137
g003803_000001__g003803	yiaN	2%2C3-diketo-L-gulonate:Na+ symporter - membrane subunit	125	248	63	63	0.00136532
g013623_000006__g013623	nanE	putative N-acetylmannosamine-6-phosphate epimerase	13	4	175	307	0.00137801
g016716_000006__g016716	malX	maltose / glucose PTS permease - MalX subunit	13	4	175	307	0.00137801
g008021_000005__g008021	murR	MurR-MurNAc-6-P	13	4	175	307	0.00137801
g000942_2_000023__g000942_2	NA	hypothetical protein	20	10	168	301	0.00141966
g001819_000003__g001819	ygeK	putative DNA-binding transcriptional regulator	171	249	17	62	0.00143048
g012354_000006__g012354	NA	hypothetical protein	0	14	188	297	0.00145585
g014343_000006__g014343	NA	hypothetical protein	0	14	188	297	0.00145585
g015563_000006__g015563	NA	hypothetical protein	0	14	188	297	0.00145585
g010951_000006__g010951	NA	hypothetical protein	0	14	188	297	0.00145585
g013593_000006__g013593	NA	hypothetical protein	0	14	188	297	0.00145585
g010867_000006__g010867	NA	hypothetical protein	0	14	188	297	0.00145585
g000787_2_000007__g000787_2	NA	hypothetical protein	0	14	188	297	0.00145585
g017141_000006__g017141	NA	hypothetical protein	0	14	188	297	0.00145585
g012924_000006__g012924	NA	hypothetical protein	0	14	188	297	0.00145585
g004083_000005__g004083	NA	hypothetical protein	0	14	188	297	0.00145585
g013880_000006__g013880	NA	hypothetical protein	0	14	188	297	0.00145585
g006830_000005__g006830	NA	hypothetical protein	0	14	188	297	0.00145585
g002643_000005__g002643	NA	hypothetical protein	0	14	188	297	0.00145585
g014172_000006__g014172	NA	hypothetical protein	0	14	188	297	0.00145585
g016362_000006__g016362	NA	hypothetical protein	0	14	188	297	0.00145585
g008248_000005__g008248	NA	hypothetical protein	0	14	188	297	0.00145585
g013240_000006__g013240	NA	hypothetical protein	0	14	188	297	0.00145585
g001537_4_000023__g001537_4	arsA	Arsenical pump-driving ATPase	0	14	188	297	0.00145585
g013242_000006__g013242	pglA	N%2CN'-diacetylbacillosaminyl-diphospho-undecaprenol alpha-1%2C3-N-acetylgalactosaminyltransferase	10	2	178	309	0.001463
g004055_000004__g004055	NA	hypothetical protein	10	2	178	309	0.001463
g013111_000006__g013111	COQ3	Ubiquinone biosynthesis O-methyltransferase%2C mitochondrial	10	2	178	309	0.001463
g004086_000002__g004086	NA	hypothetical protein	10	2	178	309	0.001463
g007403_000006__g007403	NA	hypothetical protein	10	2	178	309	0.001463
g011813_000006__g011813	NA	hypothetical protein	10	2	178	309	0.001463
g014282_000006__g014282	NA	hypothetical protein	10	2	178	309	0.001463
g009650_000006__g009650	NA	hypothetical protein	10	2	178	309	0.001463
g015041_000006__g015041	bshA	N-acetyl-alpha-D-glucosaminyl L-malate synthase	10	2	178	309	0.001463
g014854_000006__g014854	NA	hypothetical protein	10	2	178	309	0.001463
g003535_000001__g003535	NA	hypothetical protein	1	19	187	292	0.00146996
g008652_000004__g008652	nleF	Effector protein NleF	1	19	187	292	0.00146996
g013800_000006__g013800	NA	hypothetical protein	1	19	187	292	0.00146996
g000828_000001__g000828	NA	hypothetical protein	125	247	63	64	0.001489
g000773_4__g000773_4	NA	hypothetical protein	8	40	180	271	0.00149961
g001183_1_000007__g001183_1	NA	hypothetical protein	8	40	180	271	0.00149961
g001071_000001__g001071	NA	hypothetical protein	103	215	85	96	0.00150422
g000964_1_000012__g000964_1	flmC	Protein FlmC	88	191	100	120	0.00157845
g001524_000002__g001524	NA	hypothetical protein	34	96	154	215	0.00158256
g000722_000004__g000722	yghJ	putative lipoprotein	148	278	40	33	0.00158268
g000666_1_000011__g000666_1	pinE	e14 prophage%3B site-specific DNA recombinase	117	236	71	75	0.00159574
g000899_3_000011__g000899_3	mhpT	hypothetical protein	12	3	176	308	0.00161072
g013168_000006__g013168	NA	hypothetical protein	12	3	176	308	0.00161072
g000670_000004__g000670	noc	Nucleoid occlusion protein	110	225	78	86	0.00165323
g000868__g000868	intE	e14 prophage%3B predicted integrase	80	178	108	133	0.0016684
g000879_1_000003__g000879_1	ygcG	putative protein	161	229	27	82	0.00169129
g005797_000002__g005797	NA	hypothetical protein	7	37	181	274	0.00169453
g004091_000006__g004091	ypjK	CP4-57 prophage%3B predicted inner membrane protein	16	7	172	304	0.00175401
g002524_000005__g002524	NA	hypothetical protein	16	59	172	252	0.00176524
g008123_000004__g008123	NA	hypothetical protein	16	59	172	252	0.00176524
g002834_000006__g002834	nplT	Neopullulanase	16	58	172	253	0.00177033
g001680_1_000007__g001680_1	yihR	putative aldose-1-epimerase	156	219	32	92	0.00186624
g002589_1_000030__g002589_1	NA	hypothetical protein	6	34	182	277	0.00187634
g003551_000002__g003551	NA	hypothetical protein	186	289	2	22	0.0018796
g012385_000006__g012385	NA	hypothetical protein	2	22	186	289	0.0018796
g001582_000001__g001582	NA	IS6 family transposase IS26	48	44	140	267	0.00189836
g004988__g004988	ycjV	putative sugar transporter subunit: ATP-binding component of ABC superfamily protein	19	65	169	246	0.00190431
g002304_000005__g002304	NA	hypothetical protein	57	56	131	255	0.00193269
g007910_000003__g007910	NA	hypothetical protein	22	13	166	298	0.00194192
g001847_000001__g001847	NA	hypothetical protein	18	9	170	302	0.00194623
g014501_000006__g014501	NA	hypothetical protein	32	24	156	287	0.00196627
g000703_2__g000703_2	rfbC	dTDP-4-dehydrorhamnose 3%2C5-epimerase	20	11	168	300	0.00199566
g000758_2_000003__g000758_2	ydaT	Rac prophage%3B predicted protein	9	42	179	269	0.00201092
g002936_000001__g002936	NA	hypothetical protein	9	41	179	270	0.00201146
g003698_000001__g003698	NA	hypothetical protein	5	31	183	280	0.00202314
g007192_000005__g007192	NA	hypothetical protein	5	31	183	280	0.00202314
g000900_1_000003__g000900_1	intZ	hypothetical protein	44	114	144	197	0.00208165
g000915_000004__g000915	NA	hypothetical protein	44	114	144	197	0.00208165
g000850_2_000013__g000850_2	ymfL	e14 prophage%3B predicted DNA-binding transcriptional regulator	4	28	184	283	0.00210324
g001786_000002__g001786	yadL	hypothetical protein	146	275	42	36	0.00210602
g002089_000005__g002089	pndA	hypothetical protein	88	190	100	121	0.0021416
g002520_000004__g002520	ycjY	putative hydrolase	39	105	149	206	0.00216414
g003033_000003__g003033	NA	hypothetical protein	173	255	15	56	0.00216802
g002506_000002__g002506	NA	hypothetical protein	111	226	77	85	0.00217531
g005310_000005__g005310	NA	hypothetical protein	13	51	175	260	0.00218506
g000656_1_000016__g000656_1	ydfX	hypothetical protein	134	259	54	52	0.00218942
g003459_1_000010__g003459_1	ydfK	Qin prophage%3B cold shock gene%2C predicted DNA-binding transcriptional regulator	165	238	23	73	0.00220373
g001077_1_000005__g001077_1	ymfT	hypothetical protein	85	185	103	126	0.00221473
g000690_1_000007__g000690_1	NA	hypothetical protein	70	160	118	151	0.00222892
g003437_000005__g003437	NA	hypothetical protein	8	1	180	310	0.00224068
g006156_000005__g006156	NA	hypothetical protein	8	1	180	310	0.00224068
g013350_000006__g013350	trmJ	tRNA Cm32/Um32 methyltransferase	180	310	8	1	0.00224068
g014024_000006__g014024	NA	hypothetical protein	8	1	180	310	0.00224068
g011964_000006__g011964	NA	hypothetical protein	8	1	180	310	0.00224068
g006702_000001__g006702	ykgV	Protein YkgV	8	1	180	310	0.00224068
g016772_000006__g016772	NA	hypothetical protein	8	1	180	310	0.00224068
g006605_000003__g006605	NA	hypothetical protein	8	1	180	310	0.00224068
g012484_000006__g012484	NA	hypothetical protein	8	1	180	310	0.00224068
g003368_000004__g003368	NA	hypothetical protein	8	1	180	310	0.00224068
g000732_000001__g000732	NA	hypothetical protein	117	235	71	76	0.00229646
g011763_000006__g011763	paaD	phenylacetate degradation protein	158	289	30	22	0.00230618
g007582_000006__g007582	paaC	ring 1%2C2-phenylacetyl-CoA epoxidase%2C structural subunit	158	289	30	22	0.00230618
g002746_000004__g002746	stbB	Protein StbB	8	38	180	273	0.00233018
g000896_1_000011__g000896_1	ygeH	putative transcriptional regulator	170	249	18	62	0.00237091
g000919_3_000026__g000919_3	yrhD	hypothetical protein	157	222	31	89	0.00239279
g001404_1_000008__g001404_1	NA	hypothetical protein	57	137	131	174	0.00243229
g003257_000003__g003257	NA	hypothetical protein	21	68	167	243	0.00247437
g000750_000003__g000750	insE-1	IS3 element protein InsE	128	250	60	61	0.00247747
g001273_1_000001__g001273_1	repB	RepFIB replication protein A	128	250	60	61	0.00247747
g003068_000005__g003068	NA	hypothetical protein	16	57	172	254	0.00253476
g000871_1_000018__g000871_1	NA	hypothetical protein	96	202	92	109	0.00256571
g006707_000002__g006707	NA	hypothetical protein	0	13	188	298	0.00256992
g001747_000005__g001747	NA	hypothetical protein	188	298	0	13	0.00256992
g004212_2__g004212_2	NA	hypothetical protein	0	13	188	298	0.00256992
g005648_000005__g005648	NA	hypothetical protein	0	13	188	298	0.00256992
g004922_000005__g004922	NA	hypothetical protein	0	13	188	298	0.00256992
g006650_1_000006__g006650_1	NA	hypothetical protein	1	17	187	294	0.00258992
g005322_000001__g005322	NA	hypothetical protein	1	17	187	294	0.00258992
g006396_000002__g006396	NA	hypothetical protein	1	17	187	294	0.00258992
g014028_000006__g014028	NA	hypothetical protein	1	17	187	294	0.00258992
g003830_2_000001__g003830_2	ygaV	hypothetical protein	1	17	187	294	0.00258992
g000800_2_000004__g000800_2	NA	hypothetical protein	1	17	187	294	0.00258992
g001726_000004__g001726	NA	hypothetical protein	155	285	33	26	0.00259391
g000689_4_000007__g000689_4	yadC	putative fimbrial-like adhesin protein	148	277	40	34	0.00259745
g009955_000006__g009955	NA	hypothetical protein	1	18	187	293	0.00262605
g003149_000003__g003149	NA	hypothetical protein	12	48	176	263	0.00263874
g000731_000001__g000731	NA	hypothetical protein	137	262	51	49	0.00264135
g004036_000003__g004036	intA	CP4-57 prophage%3B integrase	7	36	181	275	0.00264656
g003113_000004__g003113	NA	hypothetical protein	7	36	181	275	0.00264656
g000907_1_000001__g000907_1	NA	hypothetical protein	14	53	174	258	0.00264974
g004160_000003__g004160	NA	hypothetical protein	7	35	181	276	0.00266068
g008414_000003__g008414	NA	hypothetical protein	6	0	182	311	0.00271927
g016994_000006__g016994	NA	hypothetical protein	6	0	182	311	0.00271927
g015879_000006__g015879	NA	hypothetical protein	6	0	182	311	0.00271927
g007453_000005__g007453	NA	hypothetical protein	6	0	182	311	0.00271927
g004389_000002__g004389	NA	hypothetical protein	6	0	182	311	0.00271927
g003953_2_000016__g003953_2	NA	hypothetical protein	6	0	182	311	0.00271927
g004138_2_000010__g004138_2	mhpA	3-(3-hydroxyphenyl)propionate 2-hydroxylase	6	0	182	311	0.00271927
g009413_000006__g009413	NA	hypothetical protein	6	0	182	311	0.00271927
g008626_000002__g008626	NA	hypothetical protein	6	0	182	311	0.00271927
g008980_000002__g008980	NA	hypothetical protein	6	0	182	311	0.00271927
g008728_000002__g008728	NA	hypothetical protein	6	0	182	311	0.00271927
g009012_000003__g009012	NA	hypothetical protein	6	0	182	311	0.00271927
g004924_2_000008__g004924_2	mhpC	2-hydroxy-6-ketonona-2%2C4-dienedioate hydrolase	6	0	182	311	0.00271927
g011047_000006__g011047	NA	hypothetical protein	6	0	182	311	0.00271927
g003323_1_000008__g003323_1	NA	hypothetical protein	6	0	182	311	0.00271927
g007776_000002__g007776	NA	hypothetical protein	6	0	182	311	0.00271927
g003797_2_000011__g003797_2	mhpD	2-hydroxypentadienoate hydratase	6	0	182	311	0.00271927
g008764_000001__g008764	papE	Fimbrial protein PapE	6	0	182	311	0.00271927
g014287_000006__g014287	NA	hypothetical protein	6	0	182	311	0.00271927
g006577_000006__g006577	NA	hypothetical protein	6	0	182	311	0.00271927
g005900_2_000008__g005900_2	mhpF	acetaldehyde dehydrogenase 2	6	0	182	311	0.00271927
g008956__g008956	NA	hypothetical protein	6	0	182	311	0.00271927
g006172__g006172	NA	hypothetical protein	6	0	182	311	0.00271927
g007887_000005__g007887	NA	hypothetical protein	6	0	182	311	0.00271927
g009112_000006__g009112	xerD	site-specific recombinase	6	0	182	311	0.00271927
g007081__g007081	NA	hypothetical protein	6	0	182	311	0.00271927
g005827_000006__g005827	NA	hypothetical protein	6	0	182	311	0.00271927
g000986_000001__g000986	NA	hypothetical protein	19	64	169	247	0.00273651
g003320_000004__g003320	NA	hypothetical protein	176	307	12	4	0.00279925
g017809_000006__g017809	wzxE	lipid III flippase	12	4	176	307	0.00279925
g015478_000006__g015478	epsE	Putative glycosyltransferase EpsE	12	4	176	307	0.00279925
g009964_000006__g009964	NA	hypothetical protein	12	4	176	307	0.00279925
g002987__g002987	NA	hypothetical protein	12	4	176	307	0.00279925
g004245_1_000006__g004245_1	gntP	gluconate / fructuronate transporter GntP	154	284	34	27	0.00282525
g000773_1_000028__g000773_1	NA	hypothetical protein	113	228	75	83	0.00282738
g005667_000005__g005667	NA	hypothetical protein	6	32	182	279	0.00298307
g001728_000001__g001728	NA	hypothetical protein	9	40	179	271	0.00299077
g002648_000005__g002648	NA	hypothetical protein	39	103	149	208	0.00299961
g001496_1_000008__g001496_1	NA	hypothetical protein	119	236	69	75	0.00310451
g000662_2_000001__g000662_2	ssb	ssDNA-binding protein	135	259	53	52	0.00310908
g002109__g002109	NA	hypothetical protein	23	71	165	240	0.00314569
g002842__g002842	NA	hypothetical protein	11	3	177	308	0.00314608
g002964_000003__g002964	alpA	AlpA DNA-binding transcriptional activator%3B CP4-57 prophage	11	3	177	308	0.00314608
g014624_000006__g014624	wbbD	UDP-Gal:alpha-D-GlcNAc-diphosphoundecaprenol beta-1%2C3-galactosyltransferase	11	3	177	308	0.00314608
g000629_20_000251__g000629_20	yddA	YddA complex	186	290	2	21	0.00321429
g004216_000004__g004216	NA	hypothetical protein	2	21	186	290	0.00321429
g001899_000002__g001899	NA	hypothetical protein	35	95	153	216	0.00322422
g002606_1_000006__g002606_1	cma	Colicin-M	5	30	183	281	0.00323246
g001088_2_000003__g001088_2	gmd	GDP-mannose 4%2C6-dehydratase	13	49	175	262	0.00325658
g003454__g003454	NA	hypothetical protein	5	29	183	282	0.00326487
g001172_2_000002__g001172_2	NA	hypothetical protein	5	29	183	282	0.00326487
g002978_000001__g002978	NA	hypothetical protein	5	29	183	282	0.00326487
g001614_000002__g001614	NA	hypothetical protein	5	29	183	282	0.00326487
g003841_000001__g003841	NA	hypothetical protein	5	29	183	282	0.00326487
g004399_000003__g004399	NA	hypothetical protein	5	29	183	282	0.00326487
g002615_000001__g002615	NA	hypothetical protein	5	29	183	282	0.00326487
g005465_000003__g005465	NA	hypothetical protein	5	29	183	282	0.00326487
g002194_000005__g002194	NA	hypothetical protein	161	231	27	80	0.00329608
g001343__g001343	NA	hypothetical protein	27	79	161	232	0.00333268
g001226_2_000005__g001226_2	NA	hypothetical protein	9	2	179	309	0.00336015
g006018_000005__g006018	NA	hypothetical protein	9	2	179	309	0.00336015
g008537__g008537	NA	hypothetical protein	9	2	179	309	0.00336015
g007315_000002__g007315	NA	hypothetical protein	9	2	179	309	0.00336015
g004155_1_000009__g004155_1	NA	hypothetical protein	9	2	179	309	0.00336015
g004050__g004050	NA	hypothetical protein	9	2	179	309	0.00336015
g015912_000006__g015912	yiaG	putative transcriptional regulator	36	97	152	214	0.00339773
g017334_000006__g017334	cai	Colicin-A immunity protein	4	27	184	284	0.00341615
g004667_000004__g004667	NA	hypothetical protein	4	27	184	284	0.00341615
g000909_000004__g000909	NA	hypothetical protein	18	60	170	251	0.00344039
g002713_000001__g002713	lexA	LexA repressor	21	67	167	244	0.00348023
g003196__g003196	NA	hypothetical protein	3	23	185	288	0.00348027
g000847_000003__g000847	NA	hypothetical protein	185	288	3	23	0.00348027
g000642_1_000001__g000642_1	yfdS	hypothetical protein	108	219	80	92	0.00356388
g000796__g000796	NA	hypothetical protein	128	249	60	62	0.00359512
g004218_000006__g004218	paaB	ring 1%2C2-phenylacetyl-CoA epoxidase subunit	159	289	29	22	0.00363692
g004052_000005__g004052	paaE	ring 1%2C2-phenylacetyl-CoA epoxidase%2C reductase subunit	159	289	29	22	0.00363692
g003326_2_000007__g003326_2	paaA	ring 1%2C2-phenylacetyl-CoA epoxidase%2C monooxygenase subunit	159	289	29	22	0.00363692
g003269__g003269	NA	hypothetical protein	14	6	174	305	0.00372003
g004227__g004227	NA	hypothetical protein	14	6	174	305	0.00372003
g002115_000005__g002115	yqeK	putative protein	174	260	14	51	0.00382318
g006015_000005__g006015	NA	hypothetical protein	52	126	136	185	0.00383801
g000852_1_000018__g000852_1	xcpW	Type II secretion system protein J	115	229	73	82	0.00386989
g000751_1_000005__g000751_1	NA	hypothetical protein	105	214	83	97	0.0039283
g001298_2_000001__g001298_2	fcl	GDP-fucose synthase	12	46	176	265	0.00395028
g001652_1_000006__g001652_1	NA	hypothetical protein	7	34	181	277	0.00400113
g001609__g001609	traY	Relaxosome protein TraY	86	184	102	127	0.0040557
g000845_2_000015__g000845_2	fimA	major type 1 subunit fimbrin (pilin)	163	294	25	17	0.00413648
g003720_000005__g003720	NA	hypothetical protein	26	77	162	234	0.00416685
g003792__g003792	fcl	hypothetical protein	16	8	172	303	0.00417183
g003020_000005__g003020	NA	hypothetical protein	26	76	162	235	0.00421888
g001153_000004__g001153	yaiU	hypothetical protein	26	76	162	235	0.00421888
g000641_3__g000641_3	clpV1	hypothetical protein	161	291	27	20	0.00425067
g003604_000001__g003604	folA	dihydrofolate reductase	18	10	170	301	0.0042632
g000700_2_000002__g000700_2	NA	hypothetical protein	47	117	141	194	0.00427649
g006166_000004__g006166	NA	hypothetical protein	1	16	187	295	0.00433144
g003908_2_000005__g003908_2	pal	Peptidoglycan-associated lipoprotein	1	16	187	295	0.00433144
g005876_000003__g005876	ftsH	ATP-dependent zinc metalloprotease FtsH	1	16	187	295	0.00433144
g004962_000001__g004962	NA	hypothetical protein	1	16	187	295	0.00433144
g001112_2_000007__g001112_2	symE	Endoribonuclease SymE	1	16	187	295	0.00433144
g005347_000005__g005347	hcp1	Protein hcp1	1	16	187	295	0.00433144
g005205_000001__g005205	NA	hypothetical protein	1	16	187	295	0.00433144
g004761_000005__g004761	NA	hypothetical protein	1	16	187	295	0.00433144
g004821_000004__g004821	NA	hypothetical protein	1	16	187	295	0.00433144
g003038_000005__g003038	NA	hypothetical protein	165	241	23	70	0.00434115
g000716_000002__g000716	NA	hypothetical protein	140	265	48	46	0.00438867
g000968_1_000046__g000968_1	relE	Qin prophage%3B toxin of the RelE-RelB toxin-antitoxin system and cofactor to enhance the repressor activity of RelB	130	175	58	136	0.00449735
g000680_2_000001__g000680_2	ypjA	adhesin-like autotransporter	48	118	140	193	0.00449852
g005418_000005__g005418	queH	Epoxyqueuosine reductase QueH	6	31	182	280	0.00452225
g005948__g005948	NA	hypothetical protein	6	31	182	280	0.00452225
g005930__g005930	NA	hypothetical protein	6	31	182	280	0.00452225
g003229__g003229	NA	hypothetical protein	6	31	182	280	0.00452225
g004564_1_000022__g004564_1	higB-2	Toxin HigB-2	36	96	152	215	0.00459572
g004794_000004__g004794	NA	hypothetical protein	0	12	188	299	0.0046288
g003324_000002__g003324	NA	hypothetical protein	0	12	188	299	0.0046288
g003630_1_000005__g003630_1	NA	hypothetical protein	0	12	188	299	0.0046288
g006608_000005__g006608	NA	putative protein	0	12	188	299	0.0046288
g010261_000006__g010261	NA	hypothetical protein	0	12	188	299	0.0046288
g011286_000006__g011286	NA	hypothetical protein	11	44	177	267	0.00468688
g001868_2_000005__g001868_2	yahA	hypothetical protein	13	5	175	306	0.00473438
g001268_000004__g001268	NA	hypothetical protein	160	290	28	21	0.00476226
g001081_2_000004__g001081_2	NA	hypothetical protein	18	59	170	252	0.00481258
g001755_1_000003__g001755_1	nohA	hypothetical protein	28	80	160	231	0.00491843
g003176__g003176	NA	hypothetical protein	5	28	183	283	0.00500063
g002656_000001__g002656	NA	hypothetical protein	5	28	183	283	0.00500063
g001189_000001__g001189	NA	IS4 family transposase ISSfl1	5	28	183	283	0.00500063
g001529_3__g001529_3	fdtC	dTDP-3-amino-3%2C6-dideoxy-alpha-D-galactopyranose 3-N-acetyltransferase	21	13	167	298	0.00517338
g007289_000006__g007289	NA	hypothetical protein	16	55	172	256	0.00520008
g001017_000001__g001017	NA	hypothetical protein	8	36	180	275	0.00521569
g003529_000005__g003529	NA	hypothetical protein	2	19	186	292	0.00522997
g002177_000001__g002177	mbeC	Mobilization protein MbeC	16	54	172	257	0.00528286
g001335_1_000003__g001335_1	NA	hypothetical protein	34	29	154	282	0.00531823
g001216_000003__g001216	traM	Relaxosome protein TraM	104	212	84	99	0.0053582
g004180_000002__g004180	NA	hypothetical protein	4	25	184	286	0.00536342
g001304__g001304	NA	hypothetical protein	4	25	184	286	0.00536342
g001572_2_000004__g001572_2	NA	hypothetical protein	4	25	184	286	0.00536342
g002281_000004__g002281	NA	hypothetical protein	84	180	104	131	0.00543505
g007229_000001__g007229	NA	hypothetical protein	7	1	181	310	0.00544579
g007135_000003__g007135	NA	hypothetical protein	7	1	181	310	0.00544579
g006382_000005__g006382	yagM	CP4-6 prophage%3B predicted protein	7	1	181	310	0.00544579
g006446_000001__g006446	NA	hypothetical protein	7	1	181	310	0.00544579
g005809_000004__g005809	NA	hypothetical protein	7	1	181	310	0.00544579
g003276_000001__g003276	wcaJ	putative colanic acid biosynthsis UDP-glucose lipid carrier transferase	7	1	181	310	0.00544579
g005631_000001__g005631	NA	hypothetical protein	7	1	181	310	0.00544579
g004526_000001__g004526	NA	hypothetical protein	7	1	181	310	0.00544579
g004947_000005__g004947	NA	hypothetical protein	7	1	181	310	0.00544579
g008097_000003__g008097	NA	hypothetical protein	7	1	181	310	0.00544579
g004666_000001__g004666	NA	hypothetical protein	7	1	181	310	0.00544579
g007817_000003__g007817	NA	hypothetical protein	7	1	181	310	0.00544579
g002851__g002851	NA	hypothetical protein	7	1	181	310	0.00544579
g005015_000003__g005015	NA	hypothetical protein	7	1	181	310	0.00544579
g004458_000002__g004458	NA	hypothetical protein	7	1	181	310	0.00544579
g001015_3_000002__g001015_3	fimD	outer membrane protein%3B export and assembly of type 1 fimbriae	7	1	181	310	0.00544579
g005617_000002__g005617	NA	hypothetical protein	7	1	181	310	0.00544579
g003449_000001__g003449	NA	hypothetical protein	7	1	181	310	0.00544579
g006442_000005__g006442	NA	hypothetical protein	7	1	181	310	0.00544579
g000812_000003__g000812	yccE	putative protein	185	289	3	22	0.00549664
g003711_1_000003__g003711_1	yhdJ	DNA adenine methyltransferase	3	22	185	289	0.00549664
g004701_000002__g004701	NA	hypothetical protein	15	7	173	304	0.00552899
g005415_000001__g005415	NA	hypothetical protein	15	7	173	304	0.00552899
g003539_000003__g003539	yagA	CP4-6 prophage%3B predicted DNA-binding transcriptional regulator	15	7	173	304	0.00552899
g005929_000003__g005929	NA	hypothetical protein	15	7	173	304	0.00552899
g004694_000003__g004694	NA	hypothetical protein	15	7	173	304	0.00552899
g001029_1_000008__g001029_1	NA	hypothetical protein	38	34	150	277	0.00557557
g000980_1_000005__g000980_1	NA	hypothetical protein	10	41	178	270	0.00560094
g002965_000004__g002965	NA	hypothetical protein	11	4	177	307	0.00563591
g006053_000001__g006053	NA	hypothetical protein	11	4	177	307	0.00563591
g016161_000006__g016161	NA	hypothetical protein	11	4	177	307	0.00563591
g004186_000002__g004186	NA	hypothetical protein	11	4	177	307	0.00563591
g004185_000001__g004185	NA	hypothetical protein	11	4	177	307	0.00563591
g000916_2__g000916_2	gmm	GDP-mannose mannosyl hydrolase	12	45	176	266	0.00566368
g003226_000005__g003226	NA	hypothetical protein	26	75	162	236	0.00574025
g000742__g000742	NA	hypothetical protein	132	253	56	58	0.00578306
g001655__g001655	NA	hypothetical protein	35	93	153	218	0.00585152
g000876_1_000006__g000876_1	noc	hypothetical protein	112	223	76	88	0.00591603
g003391__g003391	virB4	Type IV secretion system protein virB4	7	33	181	278	0.00603356
g004013__g004013	NA	hypothetical protein	7	33	181	278	0.00603356
g001172_1_000008__g001172_1	NA	hypothetical protein	49	119	139	192	0.00612369
g003287_1_000001__g003287_1	NA	hypothetical protein	10	3	178	308	0.00619592
g005477_000001__g005477	NA	hypothetical protein	10	3	178	308	0.00619592
g000960_1_000003__g000960_1	traQ	Protein TraQ	97	200	91	111	0.00628978
g001837_1_000013__g001837_1	fimC	periplasmic chaperone%2C required for type 1 fimbriae	167	297	21	14	0.00629018
g006759_000002__g006759	NA	hypothetical protein	21	14	167	297	0.00629018
g000673_2__g000673_2	NA	hypothetical protein	90	110	98	201	0.00632557
g000811_1_000007__g000811_1	NA	hypothetical protein	98	201	90	110	0.00632557
g001430_000003__g001430	NA	hypothetical protein	173	259	15	52	0.00639468
g001522_1_000002__g001522_1	NA	hypothetical protein	32	27	156	284	0.0064386
g003376_000003__g003376	NA	hypothetical protein	32	27	156	284	0.0064386
g000629_23_000250__g000629_23	nanM	N-acetylneuraminate mutarotase	164	294	24	17	0.00645437
g003096_2_000005__g003096_2	lplA	lipoyl-protein ligase A	43	41	145	270	0.0064549
g016361_000006__g016361	yefM	YefM antitoxin of the YoeB-YefM toxin-antitoxin pair and DNA binding transcriptional repressor	151	215	37	96	0.00657033
g002397_000005__g002397	higA	antitoxin of the HigB-HigA toxin-antitoxin system	179	273	9	38	0.00664563
g001751_000002__g001751	NA	hypothetical protein	32	86	156	225	0.00665946
g005865_000003__g005865	NA	hypothetical protein	24	70	164	241	0.00668851
g002857_000003__g002857	rbsK	ribokinase	24	70	164	241	0.00668851
g006354_000003__g006354	NA	hypothetical protein	24	70	164	241	0.00668851
g008119_000004__g008119	mngR	MngR DNA-binding transcriptional repressor	24	70	164	241	0.00668851
g005022_000004__g005022	yegU	putative hydrolase	24	70	164	241	0.00668851
g002737_1_000006__g002737_1	NA	hypothetical protein	18	58	170	253	0.00672961
g017958_000006__g017958	srp54	Signal recognition particle 54 kDa protein	11	42	177	269	0.00684342
g001703_000001__g001703	NA	hypothetical protein	6	30	182	281	0.00687789
g001918_000001__g001918	NA	hypothetical protein	6	30	182	281	0.00687789
g002682_000004__g002682	cirA	outer membrane receptor involved in uptake of ferric dihyroxybenzoylserine	6	30	182	281	0.00687789
g001342_1_000004__g001342_1	NA	hypothetical protein	48	48	140	263	0.00691874
g003058_000005__g003058	yedL	putative acyltransferase	40	37	148	274	0.00696036
g003129_000005__g003129	ygfF	putative NAD(P)-binding oxidoreductase with NAD(P)-binding Rossmann-fold domain protein	148	274	40	37	0.00696036
g000906_000004__g000906	NA	hypothetical protein	33	28	155	283	0.00697301
g004228_000006__g004228	NA	hypothetical protein	155	223	33	88	0.00701822
g001822_1_000003__g001822_1	NA	hypothetical protein	1	15	187	296	0.00733504
g005071_1_000011__g005071_1	NA	hypothetical protein	1	15	187	296	0.00733504
g006753_000004__g006753	NA	hypothetical protein	1	15	187	296	0.00733504
g003746_000004__g003746	NA	hypothetical protein	1	15	187	296	0.00733504
g008739_000005__g008739	NA	hypothetical protein	1	15	187	296	0.00733504
g005979_000004__g005979	NA	hypothetical protein	1	15	187	296	0.00733504
g003761_000001__g003761	NA	hypothetical protein	1	15	187	296	0.00733504
g001740_000004__g001740	alkB	AlkB repair system for alkylated DNA and RNA	183	311	5	0	0.00734055
g012763_000006__g012763	NA	hypothetical protein	5	0	183	311	0.00734055
g014589_000006__g014589	tktA	transketolase I	5	0	183	311	0.00734055
g015855_000006__g015855	NA	hypothetical protein	5	0	183	311	0.00734055
g004235_2_000010__g004235_2	ugpB	glycerol-3-phosphate / glycerol-2-phosphate ABC transporter - putative periplasmic binding protein	5	0	183	311	0.00734055
g007420_000001__g007420	NA	hypothetical protein	5	0	183	311	0.00734055
g006619_000005__g006619	NA	hypothetical protein	5	0	183	311	0.00734055
g007807_000005__g007807	NA	hypothetical protein	5	0	183	311	0.00734055
g015426_000006__g015426	dxs	1-deoxyxylulose-5-phosphate synthase	5	0	183	311	0.00734055
g008810_1_000010__g008810_1	NA	hypothetical protein	5	0	183	311	0.00734055
g014579_000006__g014579	NA	hypothetical protein	5	0	183	311	0.00734055
g007328_000003__g007328	NA	hypothetical protein	5	0	183	311	0.00734055
g007855_000005__g007855	NA	hypothetical protein	5	0	183	311	0.00734055
g016499_000006__g016499	NA	hypothetical protein	5	0	183	311	0.00734055
g008082__g008082	NA	hypothetical protein	5	0	183	311	0.00734055
g008135_000001__g008135	NA	hypothetical protein	5	0	183	311	0.00734055
g000743_3_000086__g000743_3	NA	hypothetical protein	5	0	183	311	0.00734055
g010269_000006__g010269	NA	hypothetical protein	5	0	183	311	0.00734055
g013308_000006__g013308	NA	hypothetical protein	5	0	183	311	0.00734055
g012546_000006__g012546	NA	hypothetical protein	5	0	183	311	0.00734055
g009031_000001__g009031	NA	hypothetical protein	5	0	183	311	0.00734055
g014507_000006__g014507	NA	hypothetical protein	5	0	183	311	0.00734055
g004188_000004__g004188	NA	hypothetical protein	5	0	183	311	0.00734055
g015754_000006__g015754	NA	hypothetical protein	5	0	183	311	0.00734055
g005690_2_000012__g005690_2	gntR	GntR DNA-binding transcriptional repressor	5	0	183	311	0.00734055
g013289_000006__g013289	pglA	N%2CN'-diacetylbacillosaminyl-diphospho-undecaprenol alpha-1%2C3-N-acetylgalactosaminyltransferase	5	0	183	311	0.00734055
g007278_000005__g007278	NA	hypothetical protein	5	0	183	311	0.00734055
g006508_000001__g006508	NA	hypothetical protein	5	0	183	311	0.00734055
g012732_000006__g012732	NA	hypothetical protein	5	0	183	311	0.00734055
g012278_000006__g012278	ulaC	L-ascorbate PTS permease - UlaC subunit	5	0	183	311	0.00734055
g013399_000006__g013399	tagG	Teichoic acid translocation permease protein TagG	5	0	183	311	0.00734055
g008027_000002__g008027	NA	hypothetical protein	5	0	183	311	0.00734055
g006699__g006699	NA	hypothetical protein	5	0	183	311	0.00734055
g001224_3_000008__g001224_3	ysaA	putative hydrogenase%2C 4Fe-4S ferredoxin-type component	183	311	5	0	0.00734055
g013113_000006__g013113	NA	hypothetical protein	5	0	183	311	0.00734055
g015823_000006__g015823	NA	hypothetical protein	5	0	183	311	0.00734055
g012247_000006__g012247	NA	hypothetical protein	5	0	183	311	0.00734055
g005758_000004__g005758	NA	hypothetical protein	5	0	183	311	0.00734055
g017608_000006__g017608	NA	hypothetical protein	5	0	183	311	0.00734055
g004559_000002__g004559	NA	hypothetical protein	15	8	173	303	0.00741892
g004195_000002__g004195	NA	hypothetical protein	15	8	173	303	0.00741892
g006255_000001__g006255	NA	hypothetical protein	15	8	173	303	0.00741892
g015078_000006__g015078	NA	hypothetical protein	8	2	180	309	0.00756836
g017202_000006__g017202	NA	hypothetical protein	8	2	180	309	0.00756836
g010924_000006__g010924	NA	hypothetical protein	8	2	180	309	0.00756836
g005789__g005789	NA	hypothetical protein	8	2	180	309	0.00756836
g002494_000005__g002494	ydeH	diguanylate cyclase	180	309	8	2	0.00756836
g005838_000002__g005838	traL	Protein TraL	5	27	183	284	0.00768933
g002637_000004__g002637	NA	hypothetical protein	5	27	183	284	0.00768933
g010178_000006__g010178	relB	RelB Qin prophage%3B antitoxin of the RelE-RelB toxin-antitoxin system and DNA binding transcriptional repressor	130	177	58	134	0.00777683
g001026_1_000021__g001026_1	cpsG	phosphomannomutase	155	282	33	29	0.00793582
g004054_000002__g004054	NA	hypothetical protein	12	44	176	267	0.00812367
g002576__g002576	ydaS	Rac prophage%3B predicted DNA-binding transcriptional regulator	23	68	165	243	0.00824172
g003060__g003060	racR	Rac prophage%3B predicted DNA-binding transcriptional regulator	23	68	165	243	0.00824172
g003692__g003692	intZ	CPZ-55 prophage%3B predicted integrase	20	13	168	298	0.00827036
g000705_2_000001__g000705_2	ydfR	hypothetical protein	31	84	157	227	0.00828875
g001605_1_000005__g001605_1	NA	hypothetical protein	10	40	178	271	0.00830805
g005016__g005016	intE	hypothetical protein	4	24	184	287	0.00836554
g003237_2_000004__g003237_2	sodC	superoxide dismutase precursor (Cu-Zn)	4	24	184	287	0.00836554
g001195_1_000002__g001195_1	NA	hypothetical protein	50	119	138	192	0.00838683
g008001_000001__g008001	yfcO	putative protein	0	11	188	300	0.00850985
g002636_000005__g002636	NA	hypothetical protein	0	11	188	300	0.00850985
g004236_000002__g004236	NA	hypothetical protein	0	11	188	300	0.00850985
g012673_000006__g012673	NA	hypothetical protein	0	11	188	300	0.00850985
g007981__g007981	ymfI	e14 prophage%3B predicted protein	0	11	188	300	0.00850985
g007177_000006__g007177	NA	hypothetical protein	0	11	188	300	0.00850985
g008474_000006__g008474	yhjA	putative cytochrome C peroxidase	188	300	0	11	0.00850985
g005233_000005__g005233	NA	hypothetical protein	0	11	188	300	0.00850985
g003097__g003097	NA	hypothetical protein	0	11	188	300	0.00850985
g004740_000004__g004740	NA	hypothetical protein	0	11	188	300	0.00850985
g004902_000001__g004902	NA	hypothetical protein	0	11	188	300	0.00850985
g003835_000003__g003835	NA	hypothetical protein	0	11	188	300	0.00850985
g006127_000005__g006127	NA	hypothetical protein	0	11	188	300	0.00850985
g003756_000002__g003756	NA	hypothetical protein	0	11	188	300	0.00850985
g001433_000004__g001433	NA	hypothetical protein	2	18	186	293	0.00853073
g003642_000001__g003642	NA	hypothetical protein	2	18	186	293	0.00853073
g002859_2_000003__g002859_2	NA	hypothetical protein	2	18	186	293	0.00853073
g003516_000002__g003516	NA	hypothetical protein	2	18	186	293	0.00853073
g008452_000002__g008452	NA	hypothetical protein	2	18	186	293	0.00853073
g004554_000005__g004554	NA	hypothetical protein	2	18	186	293	0.00853073
g003340_000003__g003340	NA	hypothetical protein	12	5	176	306	0.00857298
g014955_000006__g014955	yagI	CP4-6 prophage%3B predicted DNA-binding transcriptional regulator	12	5	176	306	0.00857298
g018312_000006__g018312	ttrR	Tetrathionate response regulatory protein TtrR	12	5	176	306	0.00857298
g012679_000006__g012679	yagH	putative beta-xylosidase	12	5	176	306	0.00857298
g012517_000006__g012517	ttrS	Tetrathionate sensor histidine kinase TtrS	12	5	176	306	0.00857298
g000635_3__g000635_3	NA	hypothetical protein	12	5	176	306	0.00857298
g013382_000006__g013382	nrfC	formate-dependent nitrite reductase%2C 4Fe-4S subunit	12	5	176	306	0.00857298
g006286_2_000011__g006286_2	yagE	CP4-6 prophage%3B probable 2-keto-3-deoxygluconate aldolase	12	5	176	306	0.00857298
g015089_000006__g015089	ttrC	Tetrathionate reductase subunit C	12	5	176	306	0.00857298
g001148_4__g001148_4	xerC	Tyrosine recombinase XerC	12	5	176	306	0.00857298
g016616_000006__g016616	ttrA	Tetrathionate reductase subunit A	12	5	176	306	0.00857298
g003448_000003__g003448	NA	hypothetical protein	12	5	176	306	0.00857298
g003047_000004__g003047	ykfM	hypothetical protein	151	216	37	95	0.00873094
g006859_000004__g006859	NA	hypothetical protein	3	21	185	290	0.00873675
g000970_1_000003__g000970_1	NA	hypothetical protein	93	116	95	195	0.00874815
g000740_000001__g000740	NA	hypothetical protein	52	122	136	189	0.00895798
g002305_1_000013__g002305_1	fimI	fimbrial protein	166	295	22	16	0.00901049
g001402__g001402	arnB	UDP-L-Ara4O C-4 transaminase",22"	16	166	295	11.7021	1
g008848_000004__g008848	yicJ	YicJ GPH transporter	24	69	164	242	0.00904204
g007613_000005__g007613	kdgM	hypothetical protein	24	69	164	242	0.00904204
g008953_000006__g008953	ecpA	E. coli common pilus - major subunit%3B cryptic	170	300	18	11	0.00905302
g007731_000004__g007731	ecpB	hypothetical protein	170	300	18	11	0.00905302
g003958_000006__g003958	ecpC	hypothetical protein	170	300	18	11	0.00905302
g006670_000005__g006670	NA	hypothetical protein	18	11	170	300	0.00905302
g002220_1_000011__g002220_1	gspK	putative protein secretion protein for export	141	264	47	47	0.00907431
g007260_000003__g007260	NA	hypothetical protein	7	32	181	279	0.00910928
g006150_000004__g006150	pduE	Propanediol dehydratase small subunit	28	77	160	234	0.00913211
g003342_000004__g003342	rhaR	HTH-type transcriptional activator RhaR	28	77	160	234	0.00913211
g001094__g001094	NA	hypothetical protein	21	63	167	248	0.0093382
g000888_1_000003__g000888_1	ybcN	DLP12 prophage%3B DNA base-flipping protein	73	159	115	152	0.00943184
g001466_1_000004__g001466_1	NA	hypothetical protein	103	132	85	179	0.00948201
g000769_3_000001__g000769_3	ymfN	hypothetical protein	130	248	58	63	0.00954093
g003125_1_000014__g003125_1	yfdP	CPS-53 (KpLE1) prophage%3B predicted protein	79	169	109	142	0.00960618
g002333_000005__g002333	NA	hypothetical protein	31	27	157	284	0.00962147
g000914_1_000021__g000914_1	ylpA	Lipoprotein YlpA	104	209	84	102	0.00980936
g003018_1_000016__g003018_1	yfdQ	CPS-53 (KpLE1) prophage%3B predicted protein	82	173	106	138	0.00981572
g016117_000006__g016117	NA	hypothetical protein	11	41	177	270	0.00983205
g000804_1_000007__g000804_1	yhcR	hypothetical protein	58	133	130	178	0.0101843
g001154_000004__g001154	NA	hypothetical protein	6	29	182	282	0.0104776
g001500__g001500	hokB	hypothetical protein	19	58	169	253	0.0105469
g002926_000004__g002926	NA	hypothetical protein	40	38	148	273	0.0105785
g014276_000006__g014276	NA	hypothetical protein	26	73	162	238	0.0105785
g000636_000001__g000636	rzpD	DLP12 prophage%3B predicted murein endopeptidase	144	267	44	44	0.0107409
g000871_3_000012__g000871_3	NA	hypothetical protein	99	201	89	110	0.0107583
g000838_1_000005__g000838_1	ydaV	Rac prophage%3B predicted DNA replication protein	62	139	126	172	0.0109758
g000706_1_000020__g000706_1	xerC	Tyrosine recombinase XerC	120	233	68	78	0.010987
g002923_2_000005__g002923_2	exuT	hexuronate transporter	49	51	139	260	0.0110006
g006837_000004__g006837	bcsF	putative protein	178	307	10	4	0.0111889
g009575_000006__g009575	NA	hypothetical protein	10	4	178	307	0.0111889
g000941_1_000002__g000941_1	NA	IS630 family transposase ISEc33	14	48	174	263	0.0111896
g001065_1_000011__g001065_1	traN	Mating pair stabilization protein TraN	97	197	91	114	0.0112386
g001963_000003__g001963	nicS	HTH-type transcriptional repressor NicS	165	245	23	66	0.0112933
g004365_000006__g004365	ecpD	hypothetical protein	170	299	18	12	0.0114504
g009325_000006__g009325	NA	hypothetical protein	18	12	170	299	0.0114504
g005213_000005__g005213	NA	hypothetical protein	167	296	21	15	0.0115752
g002883_000001__g002883	repA	Regulatory protein RepA	21	15	167	296	0.0115752
g001201_000001__g001201	insB-1	hypothetical protein	52	121	136	190	0.0116131
g001896_000004__g001896	NA	hypothetical protein	12	43	176	268	0.0116416
g009443_000006__g009443	kbaY	tagatose-1%2C6-bisphosphate aldolase 1	12	43	176	268	0.0116416
g002446_000001__g002446	NA	hypothetical protein	8	33	180	278	0.0116574
g004062__g004062	NA	Type IV secretion system protein VirB11	8	33	180	278	0.0116574
g017980_000006__g017980	NA	hypothetical protein	8	33	180	278	0.0116574
g004045_000005__g004045	NA	hypothetical protein	8	34	180	277	0.0117123
g002584_1_000003__g002584_1	yjgB	putative alcohol dehydrogenase%2C Zn-dependent and NAD(P)-binding	183	285	5	26	0.0118504
g005559_000005__g005559	yagM	CP4-6 prophage%3B predicted protein	5	26	183	285	0.0118504
g000632_1_000001__g000632_1	NA	hypothetical protein	90	186	98	125	0.0120253
g000729_000003__g000729	NA	hypothetical protein	38	95	150	216	0.0121786
g002318_000002__g002318	NA	hypothetical protein	150	216	38	95	0.0121786
g000699_1_000001__g000699_1	NA	hypothetical protein	125	240	63	71	0.0121867
g004428__g004428	mshA	D-inositol-3-phosphate glycosyltransferase	72	156	116	155	0.0122048
g004345_000005__g004345	ddrA	Diol dehydratase-reactivating factor alpha subunit	28	76	160	235	0.012209
g008840_000005__g008840	rsxC	Ion-translocating oxidoreductase complex subunit C	28	76	160	235	0.012209
g003798_000005__g003798	glpF	glycerol channel GlpF	28	76	160	235	0.012209
g001927_000005__g001927	NA	hypothetical protein	28	76	160	235	0.012209
g001760_2_000018__g001760_2	eutM	putative structural protein%2C ethanolamine utilization microcompartment	28	76	160	235	0.012209
g004565_2_000006__g004565_2	eutS	putative structural protein%2C ethanolamine utilization microcompartment	28	76	160	235	0.012209
g008036_000005__g008036	pduB	Propanediol utilization protein PduB	28	76	160	235	0.012209
g001119_000001__g001119	NA	hypothetical protein	28	76	160	235	0.012209
g012616_000006__g012616	pduC	Propanediol dehydratase large subunit	28	76	160	235	0.012209
g005637_000005__g005637	pduD	Propanediol dehydratase medium subunit	28	76	160	235	0.012209
g012630_000006__g012630	NA	hypothetical protein	9	3	179	308	0.0122174
g005767_000005__g005767	addA	hypothetical protein	9	3	179	308	0.0122174
g006723_000004__g006723	NA	hypothetical protein	9	3	179	308	0.0122174
g000794_2__g000794_2	dnaT	Primosomal protein 1	45	108	143	203	0.0122687
g007410_000006__g007410	paaZ	oxepin-CoA hydrolase/3-oxo-5%2C6-dehydrosuberyl-CoA semialdehyde dehydrogenase	161	289	27	22	0.0122858
g004377_000005__g004377	afuB	AfuB	27	22	161	289	0.0122858
g000743_2_000001__g000743_2	pphA	protein phosphatase 1 modulates phosphoproteins%2C signals protein misfolding	54	124	134	187	0.0123024
g000949_1_000005__g000949_1	NA	hypothetical protein	88	182	100	129	0.0123468
g000711_1_000002__g000711_1	nohB	hypothetical protein	33	86	155	225	0.0124583
g000781_1_000007__g000781_1	yfjJ	hypothetical protein	116	156	72	155	0.0124855
g015727_000006__g015727	NA	hypothetical protein	1	14	187	297	0.0125656
g001928_000005__g001928	yfaT	putative protein	187	297	1	14	0.0125656
g009469_000006__g009469	NA	hypothetical protein	1	14	187	297	0.0125656
g004476_000003__g004476	NA	hypothetical protein	1	14	187	297	0.0125656
g001880__g001880	NA	hypothetical protein	1	14	187	297	0.0125656
g004682_000002__g004682	NA	hypothetical protein	1	14	187	297	0.0125656
g016008_000006__g016008	NA	hypothetical protein	1	14	187	297	0.0125656
g017407_000006__g017407	NA	hypothetical protein	1	14	187	297	0.0125656
g016358_000006__g016358	NA	hypothetical protein	1	14	187	297	0.0125656
g004901_000005__g004901	NA	hypothetical protein	1	14	187	297	0.0125656
g006106_000005__g006106	NA	hypothetical protein	1	14	187	297	0.0125656
g005075_000001__g005075	NA	hypothetical protein	6	1	182	310	0.0130117
g012909_000006__g012909	NA	hypothetical protein	6	1	182	310	0.0130117
g006070_000001__g006070	NA	hypothetical protein	6	1	182	310	0.0130117
g007923_000004__g007923	NA	hypothetical protein	6	1	182	310	0.0130117
g005362_000004__g005362	NA	hypothetical protein	6	1	182	310	0.0130117
g007782__g007782	NA	hypothetical protein	6	1	182	310	0.0130117
g017670_000006__g017670	NA	hypothetical protein	6	1	182	310	0.0130117
g012296_000006__g012296	yagN	CP4-6 prophage%3B predicted protein	6	1	182	310	0.0130117
g005626_000005__g005626	ptlE	Type IV secretion system protein PtlE	6	1	182	310	0.0130117
g014900_000006__g014900	NA	hypothetical protein	6	1	182	310	0.0130117
g006291_000005__g006291	virB9	Type IV secretion system protein virB9	6	1	182	310	0.0130117
g015685_000006__g015685	NA	hypothetical protein	6	1	182	310	0.0130117
g002469__g002469	dnaB	primosome	18	55	170	256	0.0130712
g007224_000002__g007224	NA	hypothetical protein	4	23	184	288	0.0130901
g003422_000001__g003422	hlyD	Hemolysin secretion protein D%2C plasmid	34	87	154	224	0.0132098
g003460_000004__g003460	NA	hypothetical protein	34	87	154	224	0.0132098
g001297_3_000001__g001297_3	fimB	regulator for fimA	29	77	159	234	0.0132578
g001700_000004__g001700	NA	hypothetical protein	103	206	85	105	0.0132875
g003117_1_000006__g003117_1	parA	Plasmid partition protein A	52	56	136	255	0.0134938
g001165_1_000005__g001165_1	NA	hypothetical protein	48	113	140	198	0.0135142
g001108_1_000004__g001108_1	ompT	outer membrane protease VII (outer membrane protein 3b)	114	223	74	88	0.0135163
g005200_000005__g005200	NA	hypothetical protein	7	30	181	281	0.013717
g003306__g003306	NA	hypothetical protein	7	30	181	281	0.013717
g005574__g005574	NA	hypothetical protein	7	30	181	281	0.013717
g007608_000001__g007608	virB8	Type IV secretion system protein virB8	7	31	181	280	0.0137413
g008081_000001__g008081	NA	hypothetical protein	7	31	181	280	0.0137413
g002202__g002202	NA	hypothetical protein	7	31	181	280	0.0137413
g004539_000001__g004539	NA	hypothetical protein	7	31	181	280	0.0137413
g007426_000001__g007426	traG	Conjugal transfer protein TraG	7	31	181	280	0.0137413
g002057__g002057	NA	hypothetical protein	7	31	181	280	0.0137413
g005399_000003__g005399	NA	hypothetical protein	60	134	128	177	0.0138803
g003344_000004__g003344	yqhC	hypothetical protein	3	20	185	291	0.0139526
g007699__g007699	NA	hypothetical protein	3	20	185	291	0.0139526
g002034_1_000006__g002034_1	yibA	putative lyase containing HEAT-repeat protein	158	232	30	79	0.0139615
g001489__g001489	ptlH	Type IV secretion system protein VirB11	27	23	161	288	0.013978
g001047_000001__g001047	NA	hypothetical protein	2	17	186	294	0.014015
g006226_000003__g006226	NA	hypothetical protein	2	17	186	294	0.014015
g004085__g004085	NA	hypothetical protein	2	17	186	294	0.014015
g016119_000006__g016119	NA	IS3 family transposase IS1133	2	17	186	294	0.014015
g001367__g001367	NA	hypothetical protein	11	40	177	271	0.0141123
g007825_000005__g007825	NA	hypothetical protein	11	40	177	271	0.0141123
g001237_1_000004__g001237_1	NA	hypothetical protein	11	40	177	271	0.0141123
g000948_2_000002__g000948_2	NA	hypothetical protein	9	35	179	276	0.014197
g001535_000002__g001535	NA	hypothetical protein	16	51	172	260	0.0143144
g000748_1_000001__g000748_1	NA	hypothetical protein	135	253	53	58	0.014648
g000701_1_000001__g000701_1	NA	hypothetical protein	31	81	157	230	0.0147369
g000871_2_000024__g000871_2	NA	hypothetical protein	95	193	93	118	0.0149413
g002258_1_000004__g002258_1	NA	hypothetical protein	65	142	123	169	0.015096
g001353_1_000011__g001353_1	NA	hypothetical protein	161	238	27	73	0.0152442
g002879_000005__g002879	htrL	involved in lipopolysaccharide biosynthesis	68	148	120	163	0.0152626
g015554_000006__g015554	NA	hypothetical protein	22	17	166	294	0.0154745
g002437__g002437	yadL	hypothetical protein	22	17	166	294	0.0154745
g014056_000006__g014056	NA	hypothetical protein	22	17	166	294	0.0154745
g008227_000001__g008227	NA	hypothetical protein	11	5	177	306	0.0155052
g002175_000002__g002175	NA	hypothetical protein	11	5	177	306	0.0155052
g004163_000003__g004163	NA	hypothetical protein	11	5	177	306	0.0155052
g004876__g004876	NA	hypothetical protein	11	5	177	306	0.0155052
g001393_000001__g001393	intD	DLP12 prophage%3B predicted integrase	109	214	79	97	0.0157446
g001687_000005__g001687	ybdO	putative DNA-binding transcriptional regulator LYSR-type	188	302	0	9	0.0158149
g009211_000006__g009211	NA	hypothetical protein	0	9	188	302	0.0158149
g006738_000005__g006738	NA	hypothetical protein	0	9	188	302	0.0158149
g013428_000006__g013428	NA	hypothetical protein	0	9	188	302	0.0158149
g011540_000006__g011540	NA	hypothetical protein	0	9	188	302	0.0158149
g001218_2_000017__g001218_2	NA	hypothetical protein	0	9	188	302	0.0158149
g001806_2_000018__g001806_2	NA	hypothetical protein	0	9	188	302	0.0158149
g001947_1_000005__g001947_1	yjcS	putative alkyl sulfatase	188	302	0	9	0.0158149
g016620_000006__g016620	NA	hypothetical protein	0	9	188	302	0.0158149
g010886_000006__g010886	NA	hypothetical protein	0	9	188	302	0.0158149
g005194_000002__g005194	NA	hypothetical protein	0	9	188	302	0.0158149
g006474_000002__g006474	NA	hypothetical protein	0	9	188	302	0.0158149
g007404_000002__g007404	NA	hypothetical protein	0	9	188	302	0.0158149
g001405_000003__g001405	yeiS	putative inner membrane protein	188	302	0	9	0.0158149
g014789_000006__g014789	NA	hypothetical protein	0	9	188	302	0.0158149
g010471_000006__g010471	NA	hypothetical protein	0	9	188	302	0.0158149
g007154_000003__g007154	NA	hypothetical protein	0	9	188	302	0.0158149
g004747_000005__g004747	NA	hypothetical protein	0	9	188	302	0.0158149
g011744_000006__g011744	rrrD	hypothetical protein	0	9	188	302	0.0158149
g002068_1_000007__g002068_1	yhaH	putative cytochrome	188	302	0	9	0.0158149
g018433_000006__g018433	NA	hypothetical protein	0	9	188	302	0.0158149
g006154_000004__g006154	NA	hypothetical protein	0	9	188	302	0.0158149
g008747_000005__g008747	NA	hypothetical protein	0	9	188	302	0.0158149
g014476_000006__g014476	NA	hypothetical protein	0	9	188	302	0.0158149
g006833_000004__g006833	NA	hypothetical protein	0	9	188	302	0.0158149
g004619_000004__g004619	gloB	glyoxalase II	188	302	0	9	0.0158149
g017229_000006__g017229	NA	hypothetical protein	0	9	188	302	0.0158149
g005532_000002__g005532	NA	hypothetical protein	0	9	188	302	0.0158149
g008636_1_000009__g008636_1	yraP	lipoprotein	0	9	188	302	0.0158149
g010577_000006__g010577	NA	hypothetical protein	0	9	188	302	0.0158149
g003292_000005__g003292	NA	hypothetical protein	0	9	188	302	0.0158149
g016607_000006__g016607	rapA	RNA polymerase-associated protein RapA	0	9	188	302	0.0158149
g009634_000006__g009634	NA	hypothetical protein	0	9	188	302	0.0158149
g002561_1_000003__g002561_1	NA	hypothetical protein	0	9	188	302	0.0158149
g006715_000003__g006715	NA	hypothetical protein	0	9	188	302	0.0158149
g007754_1_000006__g007754_1	NA	hypothetical protein	0	9	188	302	0.0158149
g004112_1_000006__g004112_1	NA	hypothetical protein	0	9	188	302	0.0158149
g009549_000006__g009549	srmB	ATP-dependent RNA helicase SrmB	0	9	188	302	0.0158149
g004903_000005__g004903	NA	hypothetical protein	0	9	188	302	0.0158149
g002608_000004__g002608	NA	hypothetical protein	0	9	188	302	0.0158149
g008592_000002__g008592	NA	hypothetical protein	0	9	188	302	0.0158149
g004151__g004151	papB	Major pilu subunit operon regulatory protein PapB	0	9	188	302	0.0158149
g002924__g002924	NA	hypothetical protein	0	9	188	302	0.0158149
g002593_000001__g002593	NA	P fimbrial regulatory protein KS71A	15	9	173	302	0.015874
g002248_000001__g002248	hlyA	Hemolysin%2C plasmid	38	94	150	217	0.0159042
g000665_1_000003__g000665_1	ydfA	Qin prophage%3B predicted protein	156	282	32	29	0.0159186
g002866_000005__g002866	kbl	2-amino-3-ketobutyrate CoA ligase	156	282	32	29	0.0159186
g002725_2__g002725_2	NA	hypothetical protein	0	10	188	301	0.0159345
g005769_000005__g005769	NA	hypothetical protein	0	10	188	301	0.0159345
g002582_2_000008__g002582_2	ydcH	putative protein	0	10	188	301	0.0159345
g012019_000006__g012019	NA	hypothetical protein	0	10	188	301	0.0159345
g001067_2_000010__g001067_2	NA	hypothetical protein	0	10	188	301	0.0159345
g002085_2__g002085_2	NA	hypothetical protein	0	10	188	301	0.0159345
g017385_000006__g017385	NA	hypothetical protein	0	10	188	301	0.0159345
g008698_000004__g008698	NA	hypothetical protein	0	10	188	301	0.0159345
g004183_2_000005__g004183_2	NA	hypothetical protein	0	10	188	301	0.0159345
g009220_000006__g009220	NA	hypothetical protein	0	10	188	301	0.0159345
g004109_000004__g004109	NA	hypothetical protein	0	10	188	301	0.0159345
g011193_000006__g011193	NA	hypothetical protein	0	10	188	301	0.0159345
g004684_000002__g004684	NA	hypothetical protein	0	10	188	301	0.0159345
g005144_1_000007__g005144_1	ydhZ	putative protein	188	301	0	10	0.0159345
g008782_000004__g008782	gadE	GadE DNA-binding transcriptional activator	188	301	0	10	0.0159345
g005917_000002__g005917	NA	hypothetical protein	6	28	182	283	0.0159522
g017460_000006__g017460	NA	hypothetical protein	6	27	182	284	0.0159738
g003419__g003419	mshA	D-inositol-3-phosphate glycosyltransferase	13	7	175	304	0.0163738
g007030_000005__g007030	NA	hypothetical protein	13	7	175	304	0.0163738
g017163_000006__g017163	NA	hypothetical protein	13	7	175	304	0.0163738
g004033_000004__g004033	NA	hypothetical protein	24	67	164	244	0.0164312
g001293_1_000008__g001293_1	traV	Protein TraV	83	172	105	139	0.0165133
g005348_000002__g005348	NA	hypothetical protein	12	41	176	270	0.0166691
g000947_000001__g000947	rop	Regulatory protein rop	39	95	149	216	0.0168168
g008720_000005__g008720	NA	hypothetical protein	10	37	178	274	0.0170415
g001607__g001607	NA	hypothetical protein	10	37	178	274	0.0170415
g002846__g002846	NA	hypothetical protein	10	37	178	274	0.0170415
g008075_1_000007__g008075_1	deoR	DeoR DNA-binding transcriptional repressor	21	61	167	250	0.0174369
g001861_000002__g001861	aidA-I	AIDA-I autotransporter	23	18	165	293	0.0174857
g002977_000003__g002977	NA	hypothetical protein	57	64	131	247	0.0175379
g000629_24_000014__g000629_24	yqeI	putative transcriptional regulator	173	263	15	48	0.0175993
g003065_000004__g003065	NA	hypothetical protein	170	257	18	54	0.0178039
g000655_2__g000655_2	NA	hypothetical protein	18	54	170	257	0.0178039
g004006_000003__g004006	NA	hypothetical protein	20	15	168	296	0.0180454
g002621_000001__g002621	yciC	Putative metal chaperone YciC	20	15	168	296	0.0180454
g002753_2_000008__g002753_2	srlR	Glucitol operon repressor	5	24	183	287	0.0183482
g003824_1_000007__g003824_1	ydjH	putative kinase	5	24	183	287	0.0183482
g002422_1_000003__g002422_1	iraM	inhibitor of sS proteolysis	5	24	183	287	0.0183482
g003824_2_000011__g003824_2	rbsK	ribokinase	5	24	183	287	0.0183482
g003440_000004__g003440	NA	hypothetical protein	5	24	183	287	0.0183482
g009291_000006__g009291	rbsB	ribose ABC transporter - putative periplasmic binding protein	5	24	183	287	0.0183482
g002129_000002__g002129	NA	hypothetical protein	5	24	183	287	0.0183482
g001225_4_000010__g001225_4	gatY	tagatose-1%2C6-bisphosphate aldolase 2	5	24	183	287	0.0183482
g001976_000002__g001976	NA	hypothetical protein	5	24	183	287	0.0183482
g004639_000001__g004639	virB	Virulence regulon transcriptional activator VirB	52	57	136	254	0.0186382
g002340_000005__g002340	NA	hypothetical protein	136	254	52	57	0.0186382
g001917_000004__g001917	yqcG	small protein involved in the cell envelope stress response	137	194	51	117	0.0188888
g003260_000005__g003260	npr	phosphocarrier protein HPr-like NPr%2C nitrogen related%2C exchanges phosphate with Enzyme I%2C Hpr	13	43	175	268	0.0190156
g005554_000005__g005554	mngR	MngR DNA-binding transcriptional repressor	13	43	175	268	0.0190156
g004290_000004__g004290	NA	hypothetical protein	13	43	175	268	0.0190156
g005026_000006__g005026	gatC	galactitol PTS permease - GatC subunit	13	43	175	268	0.0190156
g008578_000005__g008578	fucK	L-fuculokinase	13	43	175	268	0.0190156
g000660_1_000004__g000660_1	NA	hypothetical protein	113	219	75	92	0.0191109
g007537_000005__g007537	emrD	multidrug efflux transporter EmrD	184	311	4	0	0.0197477
g008532_000004__g008532	NA	hypothetical protein	4	0	184	311	0.0197477
g007055_000002__g007055	NA	hypothetical protein	4	0	184	311	0.0197477
g013264_000006__g013264	mdtA	MdtABC-TolC multidrug efflux transport system - putative membrane fusion protein	4	0	184	311	0.0197477
g007175_000002__g007175	NA	hypothetical protein	4	0	184	311	0.0197477
g009943_000006__g009943	NA	hypothetical protein	4	0	184	311	0.0197477
g009490_000006__g009490	NA	hypothetical protein	4	0	184	311	0.0197477
g014600_000006__g014600	NA	hypothetical protein	4	0	184	311	0.0197477
g005785_000001__g005785	NA	hypothetical protein	4	0	184	311	0.0197477
g009089_000006__g009089	NA	hypothetical protein	4	0	184	311	0.0197477
g002513_2_000022__g002513_2	NA	hypothetical protein	4	0	184	311	0.0197477
g007569_000001__g007569	glf	UDP-galactopyranose mutase	4	0	184	311	0.0197477
g002290_1_000006__g002290_1	yjdJ	putative acyltransferase with acyl-CoA N-acyltransferase domain protein	184	311	4	0	0.0197477
g008545_000003__g008545	NA	hypothetical protein	4	0	184	311	0.0197477
g012907_000006__g012907	rfbX	O-antigen flippase	4	0	184	311	0.0197477
g013064_000006__g013064	NA	putative ABC transporter permease	4	0	184	311	0.0197477
g009386_000006__g009386	NA	hypothetical protein	4	0	184	311	0.0197477
g011172_000006__g011172	NA	hypothetical protein	4	0	184	311	0.0197477
g013389_000006__g013389	NA	hypothetical protein	4	0	184	311	0.0197477
g014857_000006__g014857	NA	hypothetical protein	4	0	184	311	0.0197477
g008873__g008873	NA	hypothetical protein	4	0	184	311	0.0197477
g010818_000006__g010818	NA	hypothetical protein	4	0	184	311	0.0197477
g004014_000002__g004014	mshA	D-inositol-3-phosphate glycosyltransferase	4	0	184	311	0.0197477
g000633_2__g000633_2	NA	hypothetical protein	4	0	184	311	0.0197477
g003375_000006__g003375	chbC	chitobiose / cellobiose PTS permease - ChbC subunit	184	311	4	0	0.0197477
g008960_000005__g008960	ydhY	putative 4Fe-4S ferredoxin-type protein	184	311	4	0	0.0197477
g008149_000002__g008149	NA	hypothetical protein	4	0	184	311	0.0197477
g009893_000006__g009893	NA	hypothetical protein	4	0	184	311	0.0197477
g013516_000006__g013516	lolD	LolCDE ABC lipoprotein transporter	4	0	184	311	0.0197477
g012553_000006__g012553	recF	DNA replication and repair protein RecF	4	0	184	311	0.0197477
g017987_000006__g017987	NA	hypothetical protein	4	0	184	311	0.0197477
g005777__g005777	NA	hypothetical protein	4	0	184	311	0.0197477
g001652_2_000018__g001652_2	NA	hypothetical protein	4	0	184	311	0.0197477
g011889_000006__g011889	NA	hypothetical protein	4	0	184	311	0.0197477
g009878_000006__g009878	NA	hypothetical protein	4	0	184	311	0.0197477
g006791_000003__g006791	NA	hypothetical protein	4	0	184	311	0.0197477
g007252_000006__g007252	NA	hypothetical protein	4	0	184	311	0.0197477
g004586_000005__g004586	chbR	ChbR DNA-binding transcriptional dual regulator	184	311	4	0	0.0197477
g007610_000003__g007610	NA	hypothetical protein	4	0	184	311	0.0197477
g007428_000004__g007428	NA	hypothetical protein	4	0	184	311	0.0197477
g015337_000006__g015337	NA	hypothetical protein	4	0	184	311	0.0197477
g011994_000006__g011994	NA	hypothetical protein	4	0	184	311	0.0197477
g006448_000005__g006448	NA	hypothetical protein	4	0	184	311	0.0197477
g015316_000006__g015316	NA	hypothetical protein	4	0	184	311	0.0197477
g012837_000006__g012837	NA	hypothetical protein	4	0	184	311	0.0197477
g007954_000003__g007954	NA	hypothetical protein	4	0	184	311	0.0197477
g006874_000005__g006874	NA	hypothetical protein	4	0	184	311	0.0197477
g003387_1_000008__g003387_1	NA	hypothetical protein	4	0	184	311	0.0197477
g013497_000006__g013497	NA	hypothetical protein	4	0	184	311	0.0197477
g004283_000002__g004283	NA	hypothetical protein	4	0	184	311	0.0197477
g002254_3_000013__g002254_3	tdcG	L-serine deaminase III	184	311	4	0	0.0197477
g007131_000003__g007131	NA	hypothetical protein	4	0	184	311	0.0197477
g007626_000003__g007626	lolD	LolCDE ABC lipoprotein transporter	4	0	184	311	0.0197477
g009820_000006__g009820	NA	hypothetical protein	4	0	184	311	0.0197477
g006529_000002__g006529	capV	cGAMP-activated phospholipase	4	0	184	311	0.0197477
g017971_000006__g017971	NA	hypothetical protein	4	0	184	311	0.0197477
g003231_2_000014__g003231_2	NA	hypothetical protein	4	0	184	311	0.0197477
g014942_000006__g014942	NA	hypothetical protein	4	0	184	311	0.0197477
g016949_000006__g016949	NA	hypothetical protein	4	0	184	311	0.0197477
g013245_000006__g013245	NA	hypothetical protein	4	0	184	311	0.0197477
g004245_2_000005__g004245_2	gntP	gluconate / fructuronate transporter GntP	4	0	184	311	0.0197477
g018390_000006__g018390	NA	hypothetical protein	4	0	184	311	0.0197477
g000662_1_000151__g000662_1	ssb	ssDNA-binding protein	184	311	4	0	0.0197477
g006464_000002__g006464	NA	hypothetical protein	4	0	184	311	0.0197477
g007505_000003__g007505	NA	hypothetical protein	4	0	184	311	0.0197477
g009938_000006__g009938	NA	hypothetical protein	4	0	184	311	0.0197477
g008869_000002__g008869	dncV	Cyclic GMP-AMP synthase	4	0	184	311	0.0197477
g013511_000006__g013511	NA	hypothetical protein	4	0	184	311	0.0197477
g008601_000005__g008601	NA	hypothetical protein	4	0	184	311	0.0197477
g016705_000006__g016705	NA	hypothetical protein	4	0	184	311	0.0197477
g008572_000001__g008572	NA	hypothetical protein	4	0	184	311	0.0197477
g001931_2__g001931_2	NA	hypothetical protein	4	0	184	311	0.0197477
g005176_000001__g005176	NA	hypothetical protein	4	0	184	311	0.0197477
g017364_000006__g017364	NA	hypothetical protein	4	0	184	311	0.0197477
g003683_000005__g003683	nepI	purine ribonucleoside efflux transporter	184	311	4	0	0.0197477
g008595_000002__g008595	NA	hypothetical protein	4	0	184	311	0.0197477
g007388_000003__g007388	NA	hypothetical protein	4	0	184	311	0.0197477
g018174_000006__g018174	slmA	Nucleoid occlusion factor SlmA	4	0	184	311	0.0197477
g007322_000002__g007322	NA	hypothetical protein	4	0	184	311	0.0197477
g015225_000006__g015225	NA	hypothetical protein	4	0	184	311	0.0197477
g016613_000006__g016613	NA	hypothetical protein	4	0	184	311	0.0197477
g009881_000006__g009881	NA	hypothetical protein	4	0	184	311	0.0197477
g004648_2_000012__g004648_2	flxA	Qin prophage%3B predicted protein	4	0	184	311	0.0197477
g002092_3_000003__g002092_3	ypjM	arsenite:H+ antiporter	4	0	184	311	0.0197477
g018076_000006__g018076	NA	hypothetical protein	4	0	184	311	0.0197477
g012856_000006__g012856	NA	hypothetical protein	4	0	184	311	0.0197477
g000771_2_000001__g000771_2	rfbA	dTDP-glucose pyrophosphorylase	120	165	68	146	0.0197867
g001383__g001383	NA	hypothetical protein	16	50	172	261	0.0198656
g002797_000005__g002797	NA	hypothetical protein	7	29	181	282	0.0200221
g001634__g001634	cysE	hypothetical protein	7	29	181	282	0.0200221
g001242_2_000003__g001242_2	NA	hypothetical protein	11	39	177	272	0.0202032
g002292_000001__g002292	NA	hypothetical protein	11	38	177	273	0.0202896
g000638_1_000001__g000638_1	rsmI	IS66 family transposase ISEc8	177	273	11	38	0.0202896
g000991_1_000001__g000991_1	intZ	CPZ-55 prophage%3B predicted integrase	23	64	165	247	0.0203854
g001577_2_000006__g001577_2	NA	hypothetical protein	9	34	179	277	0.0204931
g001828_1_000009__g001828_1	NA	hypothetical protein	9	34	179	277	0.0204931
g005513__g005513	NA	hypothetical protein	4	22	184	289	0.0204973
g004212_1_000019__g004212_1	NA	hypothetical protein	4	22	184	289	0.0204973
g001626_1_000002__g001626_1	addA	ATP-dependent helicase/nuclease subunit A	4	22	184	289	0.0204973
g002558__g002558	xerC	Tyrosine recombinase XerC	4	22	184	289	0.0204973
g004815_000002__g004815	yadK	putative fimbrial-like adhesin protein	21	16	167	295	0.0206615
g005751_2_000009__g005751_2	NA	hypothetical protein	4	21	184	290	0.0206703
g008502_000004__g008502	NA	hypothetical protein	4	21	184	290	0.0206703
g008791_000004__g008791	NA	hypothetical protein	4	21	184	290	0.0206703
g007246_000005__g007246	NA	hypothetical protein	4	21	184	290	0.0206703
g000668_000002__g000668	ydaW	hypothetical protein	81	168	107	143	0.0208725
g001185__g001185	xerC	hypothetical protein	33	83	155	228	0.0215554
g000932_1_000012__g000932_1	spaS	Surface presentation of antigens protein SpaS	168	253	20	58	0.0215591
g002453_000001__g002453	NA	hypothetical protein	14	45	174	266	0.0215871
g004717_000005__g004717	NA	hypothetical protein	24	20	164	291	0.0217082
g005796_000002__g005796	NA	hypothetical protein	1	13	187	298	0.0217152
g017074_000006__g017074	NA	hypothetical protein	1	13	187	298	0.0217152
g015915_000006__g015915	NA	hypothetical protein	1	13	187	298	0.0217152
g004635_000005__g004635	NA	hypothetical protein	1	13	187	298	0.0217152
g007341_000005__g007341	NA	hypothetical protein	1	13	187	298	0.0217152
g017932_000006__g017932	NA	hypothetical protein	1	13	187	298	0.0217152
g003632_000005__g003632	NA	hypothetical protein	1	13	187	298	0.0217152
g001716_3_000017__g001716_3	intE	e14 prophage%3B predicted integrase	1	13	187	298	0.0217152
g005490_000005__g005490	NA	hypothetical protein	1	13	187	298	0.0217152
g003521_1_000013__g003521_1	dnaJ	Chaperone protein DnaJ	1	13	187	298	0.0217152
g006014_1_000006__g006014_1	NA	hypothetical protein	1	13	187	298	0.0217152
g003676_000006__g003676	NA	hypothetical protein	1	13	187	298	0.0217152
g015163_000006__g015163	NA	hypothetical protein	1	13	187	298	0.0217152
g003896_1_000007__g003896_1	NA	hypothetical protein	1	13	187	298	0.0217152
g005077_000006__g005077	NA	hypothetical protein	1	13	187	298	0.0217152
g013027_000006__g013027	NA	hypothetical protein	1	13	187	298	0.0217152
g011451_000006__g011451	NA	hypothetical protein	1	13	187	298	0.0217152
g005710_000002__g005710	NA	hypothetical protein	1	13	187	298	0.0217152
g007839_000005__g007839	NA	hypothetical protein	1	13	187	298	0.0217152
g011938_000006__g011938	NA	hypothetical protein	1	13	187	298	0.0217152
g001414_2_000018__g001414_2	NA	hypothetical protein	1	13	187	298	0.0217152
g007199_000005__g007199	NA	hypothetical protein	1	13	187	298	0.0217152
g016359_000006__g016359	NA	hypothetical protein	1	13	187	298	0.0217152
g018296_000006__g018296	NA	hypothetical protein	1	13	187	298	0.0217152
g004508__g004508	NA	hypothetical protein	9	4	179	307	0.0217938
g005207_000003__g005207	NA	hypothetical protein	9	4	179	307	0.0217938
g011567_000006__g011567	NA	hypothetical protein	9	4	179	307	0.0217938
g007395_000006__g007395	NA	hypothetical protein	9	4	179	307	0.0217938
g009643_000006__g009643	uvrB	UvrABC system protein B	9	4	179	307	0.0217938
g001731_3_000021__g001731_3	yhhH	putative protein	9	4	179	307	0.0217938
g006814_000005__g006814	NA	hypothetical protein	9	4	179	307	0.0217938
g015787_000006__g015787	NA	hypothetical protein	9	4	179	307	0.0217938
g002061_1_000006__g002061_1	NA	hypothetical protein	9	4	179	307	0.0217938
g010262_000006__g010262	NA	hypothetical protein	9	4	179	307	0.0217938
g018374_000006__g018374	NA	hypothetical protein	9	4	179	307	0.0217938
g004344_000001__g004344	NA	hypothetical protein	13	8	175	303	0.0225945
g006271_000005__g006271	NA	hypothetical protein	13	8	175	303	0.0225945
g000988_000004__g000988	NA	hypothetical protein	34	85	154	226	0.0225967
g001130_1_000003__g001130_1	NA	hypothetical protein	34	84	154	227	0.0229402
g000736_1_000005__g000736_1	NA	hypothetical protein	115	222	73	89	0.0231046
g003528_1_000013__g003528_1	NA	hypothetical protein	186	295	2	16	0.0231252
g008730_000002__g008730	NA	hypothetical protein	2	16	186	295	0.0231252
g002726_000004__g002726	NA	hypothetical protein	2	16	186	295	0.0231252
g003745__g003745	NA	hypothetical protein	2	16	186	295	0.0231252
g006350_000004__g006350	pir	PI protein	2	16	186	295	0.0231252
g004934_000003__g004934	arsD	Arsenical resistance operon trans-acting repressor ArsD	2	16	186	295	0.0231252
g008542_000003__g008542	virB4	Type IV secretion system protein virB4	11	6	177	305	0.0232387
g005551_000001__g005551	NA	hypothetical protein	11	6	177	305	0.0232387
g004338_000002__g004338	NA	hypothetical protein	11	6	177	305	0.0232387
g005999_000005__g005999	NA	hypothetical protein	11	6	177	305	0.0232387
g004833_000003__g004833	virB9	Type IV secretion system protein virB9	11	6	177	305	0.0232387
g002293_1_000005__g002293_1	NA	hypothetical protein	11	6	177	305	0.0232387
g007623_000002__g007623	ptlE	Type IV secretion system protein PtlE	11	6	177	305	0.0232387
g006693_000002__g006693	NA	hypothetical protein	11	6	177	305	0.0232387
g004023_000002__g004023	NA	hypothetical protein	11	6	177	305	0.0232387
g002525_000005__g002525	yagJ	hypothetical protein	11	6	177	305	0.0232387
g006551_000005__g006551	NA	hypothetical protein	6	26	182	285	0.0234931
g002938_000001__g002938	NA	hypothetical protein	16	11	172	300	0.0235996
g002206_1_000001__g002206_1	wcaJ	putative colanic acid biosynthsis UDP-glucose lipid carrier transferase	180	308	8	3	0.02394
g006877_000002__g006877	NA	hypothetical protein	8	3	180	308	0.02394
g002546__g002546	ydiO	putative BsuMI modification methylase subunit YdiO	8	3	180	308	0.02394
g004708__g004708	NA	hypothetical protein	8	3	180	308	0.02394
g005565__g005565	NA	hypothetical protein	8	3	180	308	0.02394
g003073_1_000008__g003073_1	fdtC	dTDP-3-amino-3%2C6-dideoxy-alpha-D-galactopyranose 3-N-acetyltransferase	19	14	169	297	0.0242103
g008213_000005__g008213	yjhU	KpLE2 phage-like element%3B predicted DNA-binding transcriptional regulator	19	14	169	297	0.0242103
g001744_1_000003__g001744_1	NA	hypothetical protein	19	14	169	297	0.0242103
g002221_1_000013__g002221_1	NA	hypothetical protein	15	47	173	264	0.024394
g002362_1_000003__g002362_1	NA	hypothetical protein	10	36	178	275	0.0244511
g006766_000003__g006766	NA	hypothetical protein	10	36	178	275	0.0244511
g001067_1_000004__g001067_1	NA	hypothetical protein	15	46	173	265	0.024517
g002999_000005__g002999	NA	hypothetical protein	15	46	173	265	0.024517
g000747_1_000001__g000747_1	NA	hypothetical protein	113	218	75	93	0.0246787
g000854_1_000007__g000854_1	yhiL	hypothetical protein	152	223	36	88	0.0247083
g001020_2_000003__g001020_2	ybcV	DLP12 prophage%3B predicted protein	162	242	26	69	0.0250903
g000965_2_000003__g000965_2	NA	hypothetical protein	22	61	166	250	0.0252207
g001280_000002__g001280	shlB	Hemolysin transporter protein ShlB	31	79	157	232	0.0255189
g000788__g000788	NA	hypothetical protein	112	216	76	95	0.025581
g000835_1_000007__g000835_1	yfdR	CPS-53 (KpLE1) prophage%3B deoxyribonucleoside 5'-monophosphate phosphatase	92	185	96	126	0.025623
g001131_000001__g001131	NA	hypothetical protein	37	90	151	221	0.0257289
g007285_000005__g007285	nanC	N-acetylneuraminic acid outer membrane channel	166	293	22	18	0.0259585
g001544_000001__g001544	fdtA	TDP-4-oxo-6-deoxy-alpha-D-glucose-3%2C4-oxoisomerase	22	18	166	293	0.0259585
g001586_2_000001__g001586_2	hlyB	Alpha-hemolysin translocation ATP-binding protein HlyB	37	89	151	222	0.0260976
g002102_1_000009__g002102_1	repE	Replication initiation protein	73	153	115	158	0.0261212
g013084_000006__g013084	yfdE	putative CoA transferase%2C NAD(P)-binding	14	9	174	302	0.0261557
g009151_000006__g009151	leuA	2-isopropylmalate synthase	14	9	174	302	0.0261557
g017597_000006__g017597	garP	galactarate / glucarate / glycerate:H+ symporter GarP	14	9	174	302	0.0261557
g007416_000006__g007416	norR	Anaerobic nitric oxide reductase transcription regulator NorR	14	9	174	302	0.0261557
g008401_000005__g008401	gatB	galactitol PTS permease - GatB subunit	13	42	175	269	0.0264202
g000912_1_000005__g000912_1	sepA	Serine protease SepA autotransporter	19	54	169	257	0.0267141
g001242_1_000011__g001242_1	NA	hypothetical protein	79	100	109	211	0.0271922
g004415_2_000012__g004415_2	rbsC	ribose ABC transporter - membrane subunit	5	23	183	288	0.0272539
g001159_5_000038__g001159_5	cspA	CspA DNA-binding transcriptional activator	188	303	0	8	0.0274422
g006592_000005__g006592	NA	hypothetical protein	0	8	188	303	0.0274422
g008394_000005__g008394	NA	hypothetical protein	0	8	188	303	0.0274422
g018332_000006__g018332	NA	hypothetical protein	0	8	188	303	0.0274422
g011781_000006__g011781	NA	hypothetical protein	0	8	188	303	0.0274422
g008395_000005__g008395	NA	hypothetical protein	0	8	188	303	0.0274422
g015043_000006__g015043	NA	hypothetical protein	0	8	188	303	0.0274422
g005405_000004__g005405	NA	hypothetical protein	0	8	188	303	0.0274422
g004408__g004408	aplIM	Modification methylase AplI	0	8	188	303	0.0274422
g007353_000005__g007353	NA	hypothetical protein	0	8	188	303	0.0274422
g003452_000003__g003452	NA	hypothetical protein	0	8	188	303	0.0274422
g004702_1_000005__g004702_1	NA	hypothetical protein	0	8	188	303	0.0274422
g017162_000006__g017162	NA	hypothetical protein	0	8	188	303	0.0274422
g013993_000006__g013993	NA	hypothetical protein	0	8	188	303	0.0274422
g016657_000006__g016657	smc	hypothetical protein	0	8	188	303	0.0274422
g015315_000006__g015315	NA	hypothetical protein	0	8	188	303	0.0274422
g008806_000004__g008806	NA	hypothetical protein	0	8	188	303	0.0274422
g007203_000005__g007203	NA	hypothetical protein	0	8	188	303	0.0274422
g015998_000006__g015998	NA	hypothetical protein	0	8	188	303	0.0274422
g005056_000002__g005056	subA	Subtilase cytotoxin subunit A	0	8	188	303	0.0274422
g003180_2_000003__g003180_2	NA	hypothetical protein	0	8	188	303	0.0274422
g007939_000002__g007939	NA	hypothetical protein	0	8	188	303	0.0274422
g005679_000004__g005679	NA	hypothetical protein	0	8	188	303	0.0274422
g002152_000003__g002152	NA	hypothetical protein	0	8	188	303	0.0274422
g012871_000006__g012871	NA	hypothetical protein	0	8	188	303	0.0274422
g014447_000006__g014447	NA	hypothetical protein	0	8	188	303	0.0274422
g015189_000006__g015189	NA	hypothetical protein	0	8	188	303	0.0274422
g006839_000005__g006839	NA	hypothetical protein	0	8	188	303	0.0274422
g006647_000005__g006647	NA	hypothetical protein	0	8	188	303	0.0274422
g005896_000005__g005896	NA	hypothetical protein	0	8	188	303	0.0274422
g016268_000006__g016268	NA	hypothetical protein	0	8	188	303	0.0274422
g004343_1_000001__g004343_1	subB	Subtilase cytotoxin subunit B	0	8	188	303	0.0274422
g015761_000006__g015761	NA	hypothetical protein	0	8	188	303	0.0274422
g016446_000006__g016446	NA	hypothetical protein	0	8	188	303	0.0274422
g008463_000002__g008463	NA	hypothetical protein	0	8	188	303	0.0274422
g010177_000006__g010177	NA	hypothetical protein	0	8	188	303	0.0274422
g011874_000006__g011874	NA	hypothetical protein	0	8	188	303	0.0274422
g018089_000006__g018089	NA	hypothetical protein	0	8	188	303	0.0274422
g016485_000006__g016485	NA	hypothetical protein	0	8	188	303	0.0274422
g013900_000006__g013900	NA	hypothetical protein	0	8	188	303	0.0274422
g008784_000005__g008784	NA	hypothetical protein	0	8	188	303	0.0274422
g007860_000005__g007860	NA	hypothetical protein	0	8	188	303	0.0274422
g001075_2_000001__g001075_2	NA	hypothetical protein	0	8	188	303	0.0274422
g007995_000005__g007995	NA	hypothetical protein	0	8	188	303	0.0274422
g018400_000006__g018400	NA	hypothetical protein	0	8	188	303	0.0274422
g005969_2_000008__g005969_2	NA	hypothetical protein	0	8	188	303	0.0274422
g012702_000006__g012702	NA	hypothetical protein	0	8	188	303	0.0274422
g008370_000004__g008370	NA	hypothetical protein	0	8	188	303	0.0274422
g012038_000006__g012038	NA	hypothetical protein	0	8	188	303	0.0274422
g017914_000006__g017914	NA	hypothetical protein	0	8	188	303	0.0274422
g015521_000006__g015521	NA	hypothetical protein	0	8	188	303	0.0274422
g002896_000004__g002896	NA	hypothetical protein	0	8	188	303	0.0274422
g017559_000006__g017559	NA	hypothetical protein	0	8	188	303	0.0274422
g012387_000006__g012387	NA	hypothetical protein	0	8	188	303	0.0274422
g011651_000006__g011651	NA	hypothetical protein	0	8	188	303	0.0274422
g007141_000005__g007141	NA	hypothetical protein	0	8	188	303	0.0274422
g005373_000002__g005373	NA	hypothetical protein	0	8	188	303	0.0274422
g005034_000005__g005034	clpP	ATP-dependent Clp protease proteolytic subunit	0	8	188	303	0.0274422
g016844_000006__g016844	NA	hypothetical protein	0	8	188	303	0.0274422
g015635_000006__g015635	NA	hypothetical protein	0	8	188	303	0.0274422
g014171_000006__g014171	NA	hypothetical protein	0	8	188	303	0.0274422
g013927_000006__g013927	NA	hypothetical protein	0	8	188	303	0.0274422
g010583_000006__g010583	NA	hypothetical protein	0	8	188	303	0.0274422
g013458_000006__g013458	NA	hypothetical protein	0	8	188	303	0.0274422
g003485_1_000010__g003485_1	NA	hypothetical protein	0	8	188	303	0.0274422
g006913_000005__g006913	NA	hypothetical protein	0	8	188	303	0.0274422
g010304_000006__g010304	NA	hypothetical protein	0	8	188	303	0.0274422
g008640_1_000006__g008640_1	NA	hypothetical protein	0	8	188	303	0.0274422
g005707_000005__g005707	NA	hypothetical protein	0	8	188	303	0.0274422
g017381_000006__g017381	NA	hypothetical protein	0	8	188	303	0.0274422
g009752_000006__g009752	NA	hypothetical protein	0	8	188	303	0.0274422
g017867_000006__g017867	NA	hypothetical protein	0	8	188	303	0.0274422
g010021_000006__g010021	NA	hypothetical protein	0	8	188	303	0.0274422
g014458_000006__g014458	NA	hypothetical protein	0	8	188	303	0.0274422
g006745_1_000009__g006745_1	NA	hypothetical protein	0	8	188	303	0.0274422
g007230_2_000007__g007230_2	silE	Silver-binding protein SilE	0	8	188	303	0.0274422
g004096_000003__g004096	NA	hypothetical protein	0	8	188	303	0.0274422
g005363_000005__g005363	NA	hypothetical protein	0	8	188	303	0.0274422
g004758_000005__g004758	NA	hypothetical protein	0	8	188	303	0.0274422
g002749_1_000005__g002749_1	NA	hypothetical protein	19	15	169	296	0.027851
g007511_000002__g007511	NA	hypothetical protein	12	7	176	304	0.0279187
g005188__g005188	NA	hypothetical protein	12	7	176	304	0.0279187
g002935_000002__g002935	NA	hypothetical protein	17	12	171	299	0.0280576
g003112_1_000006__g003112_1	NA	hypothetical protein	17	12	171	299	0.0280576
g005596_000005__g005596	ecpE	hypothetical protein	171	299	17	12	0.0280576
g005996_000006__g005996	cvaA	Colicin V secretion protein CvaA	17	12	171	299	0.0280576
g001971_1_000003__g001971_1	NA	hypothetical protein	11	37	177	274	0.0282914
g001550_000001__g001550	NA	hypothetical protein	11	37	177	274	0.0282914
g000872_1_000035__g000872_1	NA	hypothetical protein	60	131	128	180	0.028683
g004134_000002__g004134	NA	hypothetical protein	26	23	162	288	0.0287945
g003008_000006__g003008	ydcD	hypothetical protein	127	179	61	132	0.0292084
g000704_1_000057__g000704_1	rrrQ	Qin prophage%3B predicted lysozyme	154	228	34	83	0.0294699
g000946_2_000005__g000946_2	traA	Pilin	9	33	179	278	0.0294971
g002775_1_000009__g002775_1	NA	hypothetical protein	29	74	159	237	0.0298536
g004261_000003__g004261	ybcK	DLP12 prophage%3B predicted recombinase	29	74	159	237	0.0298536
g003029_000004__g003029	NA	hypothetical protein	14	44	174	267	0.029894
g005025_000001__g005025	NA	hypothetical protein	7	2	181	309	0.0302379
g003685_000001__g003685	intA	CP4-57 prophage%3B integrase	7	2	181	309	0.0302379
g004886__g004886	virB9	Type IV secretion system protein virB9	7	2	181	309	0.0302379
g005670__g005670	NA	hypothetical protein	7	2	181	309	0.0302379
g006158_000001__g006158	NA	hypothetical protein	7	2	181	309	0.0302379
g004781__g004781	NA	hypothetical protein	7	2	181	309	0.0302379
g012669_000006__g012669	NA	hypothetical protein	7	2	181	309	0.0302379
g015935_000006__g015935	NA	hypothetical protein	7	2	181	309	0.0302379
g005208_000003__g005208	NA	hypothetical protein	7	2	181	309	0.0302379
g009107_000006__g009107	xerC	Tyrosine recombinase XerC	7	2	181	309	0.0302379
g005623__g005623	ptlE	Type IV secretion system protein PtlE	7	2	181	309	0.0302379
g015717_000006__g015717	NA	hypothetical protein	7	2	181	309	0.0302379
g016314_000006__g016314	NA	hypothetical protein	7	2	181	309	0.0302379
g000904_2__g000904_2	NA	hypothetical protein	7	2	181	309	0.0302379
g009018_000005__g009018	NA	hypothetical protein	7	2	181	309	0.0302379
g010825_000006__g010825	NA	hypothetical protein	7	2	181	309	0.0302379
g003839_000001__g003839	NA	hypothetical protein	7	2	181	309	0.0302379
g007871_000005__g007871	NA	hypothetical protein	7	2	181	309	0.0302379
g008837__g008837	NA	hypothetical protein	7	2	181	309	0.0302379
g006534__g006534	NA	hypothetical protein	7	2	181	309	0.0302379
g001310_000002__g001310	NA	hypothetical protein	87	113	101	198	0.0304096
g007952_2_000012__g007952_2	chbA	chitobiose / cellobiose PTS permease - ChbA subunit	5	1	183	310	0.030447
g017795_000006__g017795	NA	hypothetical protein	5	1	183	310	0.030447
g004719_000005__g004719	NA	hypothetical protein	5	1	183	310	0.030447
g000940_2__g000940_2	yfjP	CP4-57 prophage%3B predicted GTP-binding protein	5	1	183	310	0.030447
g012042_000006__g012042	NA	hypothetical protein	5	1	183	310	0.030447
g007422_000002__g007422	NA	hypothetical protein	5	1	183	310	0.030447
g016963_000006__g016963	ascB	6-phospho-beta-glucosidase%3B cryptic	5	1	183	310	0.030447
g014959_000006__g014959	dtd3	D-aminoacyl-tRNA deacylase	5	1	183	310	0.030447
g007561_000004__g007561	NA	hypothetical protein	5	1	183	310	0.030447
g007186_000002__g007186	NA	hypothetical protein	5	1	183	310	0.030447
g016806_000006__g016806	NA	hypothetical protein	5	1	183	310	0.030447
g006838_000006__g006838	oppA	peptide ABC transporter - periplasmic binding protein	5	1	183	310	0.030447
g017631_000006__g017631	chbC	chitobiose / cellobiose PTS permease - ChbC subunit	5	1	183	310	0.030447
g009271_000006__g009271	NA	hypothetical protein	5	1	183	310	0.030447
g007698_000004__g007698	NA	hypothetical protein	5	1	183	310	0.030447
g008211_000003__g008211	serA	alpha-ketoglutarate reductase / D-3-phosphoglycerate dehydrogenase	5	1	183	310	0.030447
g014586_000006__g014586	NA	hypothetical protein	5	1	183	310	0.030447
g016074_000006__g016074	NA	hypothetical protein	5	1	183	310	0.030447
g003554_2_000012__g003554_2	chbB	chitobiose / cellobiose PTS permease - ChbB subunit	5	1	183	310	0.030447
g012971_000006__g012971	NA	hypothetical protein	5	1	183	310	0.030447
g005319_000006__g005319	NA	hypothetical protein	5	1	183	310	0.030447
g007045__g007045	NA	hypothetical protein	5	1	183	310	0.030447
g015454_000006__g015454	NA	hypothetical protein	5	1	183	310	0.030447
g006994_000005__g006994	NA	hypothetical protein	5	1	183	310	0.030447
g015240_000006__g015240	ascG	AscG DNA-binding transcriptional repressor	5	1	183	310	0.030447
g013546_000006__g013546	NA	hypothetical protein	5	1	183	310	0.030447
g013430_000006__g013430	NA	hypothetical protein	5	1	183	310	0.030447
g003131_2_000003__g003131_2	NA	hypothetical protein	5	1	183	310	0.030447
g015712_000006__g015712	NA	hypothetical protein	5	1	183	310	0.030447
g001316_2_000004__g001316_2	insG	IS1 predicted transposase	5	1	183	310	0.030447
g004312_2_000007__g004312_2	NA	hypothetical protein	5	1	183	310	0.030447
g012858_000006__g012858	NA	hypothetical protein	5	1	183	310	0.030447
g005472_000002__g005472	cpdA	3'%2C5'-cyclic adenosine monophosphate phosphodiesterase CpdA	5	1	183	310	0.030447
g009626_000006__g009626	NA	hypothetical protein	5	1	183	310	0.030447
g007174_000001__g007174	wbbJ	putative acyl transferase	5	1	183	310	0.030447
g006267__g006267	NA	hypothetical protein	5	1	183	310	0.030447
g017548_000006__g017548	lamB	Maltoporin	5	1	183	310	0.030447
g014682_000006__g014682	NA	hypothetical protein	5	1	183	310	0.030447
g005782_000002__g005782	gph	Phosphoglycolate phosphatase	5	1	183	310	0.030447
g002901_2_000005__g002901_2	badA	hypothetical protein	5	1	183	310	0.030447
g006506_000005__g006506	NA	hypothetical protein	5	1	183	310	0.030447
g015941_000006__g015941	mchB	Microcin H47	5	1	183	310	0.030447
g001301_000002__g001301	xerC	Tyrosine recombinase XerC	20	16	168	295	0.0308847
g000667_3_000002__g000667_3	yadM	putative fimbrial-like adhesin protein	20	16	168	295	0.0308847
g002809_000004__g002809	NA	hypothetical protein	4	20	184	291	0.03111
g003461__g003461	NA	hypothetical protein	4	20	184	291	0.03111
g003470__g003470	dicC	Qin prophage%3B DNA-binding transcriptional regulator for DicB	4	20	184	291	0.03111
g000681_4_000122__g000681_4	yddL	putative lipoprotein	184	291	4	20	0.03111
g000749_1_000001__g000749_1	NA	hypothetical protein	88	115	100	196	0.0311386
g007274_000006__g007274	gfcB	putative outer membrane lipoprotein	162	287	26	24	0.031543
g007812_000005__g007812	glcC	GlcC transcriptional dual regulator	158	282	30	29	0.0316462
g004990_000005__g004990	yghO	putative DNA-binding transcriptional regulator	158	282	30	29	0.0316462
g003660_000005__g003660	fadD	fatty acyl-CoA synthetase	158	282	30	29	0.0316462
g002014_000005__g002014	ybjS	putative NAD(P)H-binding oxidoreductase with NAD(P)-binding Rossmann-fold domain protein	158	282	30	29	0.0316462
g005172_000005__g005172	acpP	Acyl carrier protein	158	282	30	29	0.0316462
[truncated: 322 more rows]

## Sheet: GWAS growth in milk
Gene	Annotation	Number_pos_present_in	Number_neg_present_in	Number_pos_not_present_in	Number_neg_not_present_in	Naive_p
ghoT	Toxin GhoT	8	17	8	0	0.000926956
group_334	hypothetical protein	6	0	10	17	0.00723026
group_13851	hypothetical protein	0	7	16	10	0.00723026
group_521	IS3 family transposase ISEhe3	7	1	9	16	0.0166852
group_229	hypothetical protein	1	8	15	9	0.0166852
group_3993	hypothetical protein	0	6	16	11	0.0184043
group_310	hypothetical protein	0	6	16	11	0.0184043
norG	HTH-type transcriptional regulator NorG	14	8	2	9	0.0255098
group_456	hypothetical protein	4	11	12	6	0.0366365
group_363	hypothetical protein	10	4	6	13	0.0366365
group_48	IS3 family transposase IS629	10	4	6	13	0.0366365
relE2	Toxin RelE2	10	4	6	13	0.0366365
group_1280	IS110 family transposase ISSfl8	6	1	10	16	0.0390969
group_2695	hypothetical protein	6	1	10	16	0.0390969
group_5974	hypothetical protein	4	0	12	17	0.044477
group_3869	hypothetical protein	4	0	12	17	0.044477
group_744	hypothetical protein	4	0	12	17	0.044477
htrC	Heat shock protein C	16	12	0	5	0.044477
group_2602	hypothetical protein	16	12	0	5	0.044477
group_985	hypothetical protein	0	5	16	12	0.044477
group_1228	hypothetical protein	0	5	16	12	0.044477
group_8543	hypothetical protein	0	5	16	12	0.044477

## Sheet: GWAS Mammary Glands
Gene	Annotation	Number_pos_present_in	Number_neg_present_in	Number_pos_not_present_in	Number_neg_not_present_in	Naive_p
group_2332	hypothetical protein	3	12	13	4	0.0038476
group_4061	hypothetical protein	13	4	3	12	0.0038476
dinI_3	DNA damage-inducible protein I	0	7	16	9	0.00679768
higA-2	Antitoxin HigA-2	2	10	14	6	0.00914704
nlhH	Carboxylesterase NlhH	2	10	14	6	0.00914704
group_853	hypothetical protein	14	6	2	10	0.00914704
ecdB	putative UbiX-like flavin prenyltransferase	3	11	13	5	0.0113422
group_2585	hypothetical protein	3	11	13	5	0.0113422
yadK	putative fimbrial-like protein YadK	5	13	11	3	0.0113422
rpiB	Ribose-5-phosphate isomerase B	13	5	3	11	0.0113422
group_1668	hypothetical protein	3	11	13	5	0.0113422
group_4069	hypothetical protein	13	5	3	11	0.0113422
ygaV_2	putative HTH-type transcriptional regulator YgaV	3	11	13	5	0.0113422
hosA	Transcriptional regulator HosA	3	11	13	5	0.0113422
lsrB_1	Autoinducer 2-binding protein LsrB	3	11	13	5	0.0113422
lsrD_1	Autoinducer 2 import system permease protein LsrD	3	11	13	5	0.0113422
group_2371	hypothetical protein	3	11	13	5	0.0113422
fruK_2	Fructose import ATP-binding protein FruK	3	11	13	5	0.0113422
lacA_1	Galactose-6-phosphate isomerase subunit LacA	3	11	13	5	0.0113422
group_1598	hypothetical protein	13	5	3	11	0.0113422
group_2569	hypothetical protein	3	11	13	5	0.0113422
group_6044	hypothetical protein	3	11	13	5	0.0113422
group_6045	hypothetical protein	3	11	13	5	0.0113422
vdcD	Phenolic acid decarboxylase	3	11	13	5	0.0113422
group_185	hypothetical protein	3	11	13	5	0.0113422
group_3933	hypothetical protein	3	11	13	5	0.0113422
group_3932	hypothetical protein	3	11	13	5	0.0113422
rbsC_1	Ribose import permease protein RbsC	3	11	13	5	0.0113422
group_6052	Bacterioferritin	3	11	13	5	0.0113422
group_6051	Bacterioferritin-associated ferredoxin	3	11	13	5	0.0113422
group_3518	hypothetical protein	4	12	12	4	0.0121137
group_217	hypothetical protein	12	4	4	12	0.0121137
group_1753	hypothetical protein	6	0	10	16	0.017674
group_82	hypothetical protein	7	14	9	2	0.0233335
group_1707	hypothetical protein	2	9	14	7	0.0233335
higB-2	Toxin HigB-2	2	9	14	7	0.0233335
group_1609	hypothetical protein	2	9	14	7	0.0233335
flu	Antigen 43	7	14	9	2	0.0233335
group_1754	hypothetical protein	14	7	2	9	0.0233335
yeeR_1	hypothetical protein	2	9	14	7	0.0233335
group_1069	hypothetical protein	3	10	13	6	0.0290081
group_2589	hypothetical protein	3	10	13	6	0.0290081
bfd	Bacterioferritin-associated ferredoxin	13	6	3	10	0.0290081
bfr	Bacterioferritin	13	6	3	10	0.0290081
gspB	Putative general secretion pathway protein B	13	6	3	10	0.0290081
gspC	Putative type II secretion system protein C	13	6	3	10	0.0290081
gspA	Putative general secretion pathway protein A	13	6	3	10	0.0290081
gspF	Putative type II secretion system protein F	13	6	3	10	0.0290081
gspG	Putative type II secretion system protein G	13	6	3	10	0.0290081
gspD	Putative secretin GspD	13	6	3	10	0.0290081
gspE	Putative type II secretion system protein E	13	6	3	10	0.0290081
gspJ	Putative type II secretion system protein J	13	6	3	10	0.0290081
gspH	Putative type II secretion system protein H	13	6	3	10	0.0290081
gspI	Putative type II secretion system protein I	13	6	3	10	0.0290081
gspO	Type 4 prepilin-like proteins leader peptide-processing enzyme	13	6	3	10	0.0290081
gspL	Putative type II secretion system protein L	13	6	3	10	0.0290081
gspM	Putative type II secretion system protein M	13	6	3	10	0.0290081
group_1544	hypothetical protein	3	10	13	6	0.0290081
mqsR	mRNA interferase toxin MqsR	13	6	3	10	0.0290081
mqsA	Antitoxin MqsA	13	6	3	10	0.0290081
gspK_2	Putative type II secretion system protein K	13	6	3	10	0.0290081
group_5979	hypothetical protein	3	10	13	6	0.0290081
group_1180	hypothetical protein	3	10	13	6	0.0290081
group_1856	hypothetical protein	3	10	13	6	0.0290081
group_3999	hypothetical protein	3	10	13	6	0.0290081
alsB	D-allose-binding periplasmic protein	13	6	3	10	0.0290081
chiA	putative bifunctional chitinase/lysozyme	13	6	3	10	0.0290081
group_3836	hypothetical protein	3	10	13	6	0.0290081
yjeO	Inner membrane protein YjeO	13	6	3	10	0.0290081
group_4047	Fimbrial subunit ElfA	12	5	4	11	0.0319524
group_6420	Inner membrane protein YhaI	12	5	4	11	0.0319524
group_6630	hypothetical protein	11	4	5	12	0.0319524
group_5982	hypothetical protein	4	11	12	5	0.0319524
ecfT	Energy-coupling factor transporter transmembrane protein EcfT	4	11	12	5	0.0319524
higB	mRNA interferase HigB	12	5	4	11	0.0319524
group_422	hypothetical protein	12	5	4	11	0.0319524
scrK	Fructokinase	4	11	12	5	0.0319524
sacA	Sucrose-6-phosphate hydrolase	4	11	12	5	0.0319524
group_2548	hypothetical protein	4	11	12	5	0.0319524
elfC_2	putative outer membrane usher protein ElfC	4	11	12	5	0.0319524
ecfA1_2	Energy-coupling factor transporter ATP-binding protein EcfA1	4	11	12	5	0.0319524
ecfA1_1	Energy-coupling factor transporter ATP-binding protein EcfA1	4	11	12	5	0.0319524
degA	HTH-type transcriptional regulator DegA	4	11	12	5	0.0319524
focC_2	Chaperone protein FocC	4	11	12	5	0.0319524
casE	CRISPR system Cascade subunit CasE	4	11	12	5	0.0319524
casA	CRISPR system Cascade subunit CasA	4	11	12	5	0.0319524
casC	CRISPR system Cascade subunit CasC	4	11	12	5	0.0319524
group_722	hypothetical protein	4	11	12	5	0.0319524
group_723	hypothetical protein	4	11	12	5	0.0319524
group_3775	Inner membrane protein YmfA	12	5	4	11	0.0319524
group_1200	hypothetical protein	4	11	12	5	0.0319524
yafN	Antitoxin YafN	12	5	4	11	0.0319524
yafO	mRNA interferase toxin YafO	12	5	4	11	0.0319524
yhaI	Inner membrane protein YhaI	4	11	12	5	0.0319524
fimA_1	Type-1 fimbrial protein, A chain	4	11	12	5	0.0319524
group_1675	hypothetical protein	15	9	1	7	0.0372513
group_2505	Tyrosine recombinase XerC	7	1	9	15	0.0372513
group_6049	hypothetical protein	7	1	9	15	0.0372513
group_6634	hypothetical protein	0	5	16	11	0.0433815
cdiA_3	tRNA nuclease CdiA	0	5	16	11	0.0433815
group_6633	hypothetical protein	0	5	16	11	0.0433815
group_6632	hypothetical protein	0	5	16	11	0.0433815
group_6637	hypothetical protein	0	5	16	11	0.0433815
group_6636	hypothetical protein	0	5	16	11	0.0433815
group_6635	hypothetical protein	0	5	16	11	0.0433815
group_2706	Prophage integrase IntA	0	5	16	11	0.0433815
xerC_7	ISKra4 family transposase ISCep1	11	16	5	0	0.0433815
group_6353	putative protein YfcO	0	5	16	11	0.0433815

## Sheet: Primers used in this study
Primer	sequence	purpose
WH1	gcaggtcgacTAATGCCGGGCGACAACAT	Upstream Forward with SalI site for pAX1::ΔchiA
WH2	gcggcgatactggaaggtattCCCTTGTGACGTAAAAACTGC	Upstream Reverse for pAX1::ΔchiA
WH3	gcagtttttacgtcacaagggAATACCTTCCAGTATCGCCGC	Downstream Forward for pAX1::ΔchiA
WH4	cagtcctaggTTGAGACGTTTGAGACCCCAG	Downstream Reverse with AvrII site for pAX1::ΔchiA
WH5	CGTTTCGCAATCCGTGAAGG	Forward primer for chiA complementation
WH6	GCGGCGATACTGGAAGGTAT	Reverse primer for chiA complementation
MO1	tacgagtcgacACTCTTTCCCTACACGACGCTCTTCCGATCTNNNNNNNNNNNNTTAACGACCCTGCCCTGAACCG	Forward primer for barcode plasmid creation
MO2	gtcgacCAGTGGCTGCTGCCAGTGG	Reverse primer for barcode plasmid creation
MO3	ACACTCTTTCCCTACACGACG	Forward amplicon sequencing primer
MO4	GACTGGAGTTCAGACGTGTGCTCTTCCGATCT GTACTGCGATGAGTGGCAGG	Reverse amplicon sequencing primer that adds Illumina adapter
